# Supplementary material for: Comparative genome analysis of a large Dutch Legionella pneumophila strain collection identifies five markers highly correlated with clinical strains
Source: BMC Genomics. 2010 Jul 15;11:433. doi: 10.1186/1471-2164-11-433 (PMC3091632; doi:10.1186/1471-2164-11-433)
Supplement: Additional file 1 — SupplTable1 List of strains. list of strains used in this work. [file 1471-2164-11-433-S1.TXT]

strains used for microarray construction
Slide-name:	Strain		(E)nvironm,(P)atient	Sero-group	EWGLI type
msLePn02-18A	TTC 99.0454		?	10	n.a.
msLePn02-18C	TTC 99.0459		?	8	n.a.
msLePn02-18E	TTC 99.0516		P	1	not yet designated
msLePn02-18G	TTC 99.0524		E	6	n.a.
msLePn02-18I	TTC 99.0527		E	6	n.a.
msLePn02-19A	TTC 99.0528		?	1	not yet designated
msLePn02-18K	TTC 99.0533		?	1	not yet designated
msLePn02-19C	TTC 99.0538		?	1	not yet designated
Training set 133 strains
Slide-name:	Strain	Replicate Id (0 = single)	(E)nvironm,(P)atient	Sero-group	EWGLI type
sLePn03-37	TTC 05.0370	25	P	1	013 London/030 Stockholm
sLePn03-36	TTC 05.0369	24	P	1	not yet designated
sLePn03-35	TTC 05.0368	23	P	6	n.a.
sLePn03-34	TTC 05.0367	22	P	1	not yet designated
sLePn01-49	TTC 04.0260	18	P	1	017 Lugano
sLePn03-19	TTC 05.0354	18	P	1	017 Lugano
sLePn01-18	TTC 04.0246	17	P	1	020 Rome
sLePn02-48	TTC 05.0283	17	P	1	020 Rome
sLePn01-39	TTC 04.0256	16	P	1	004 Lyon
sLePn02-32	TTC 05.0274	16	P	1	004 Lyon
sLePn01-38	TTC 04.0255	15	P	1	003 Glasgow
sLePn02-47	TTC 05.0282	15	P	1	003 Glasgow
sLePn01-36	TTC 04.0253	14	P	1	003 Glasgow
sLePn02-20	TTC 05.0270	14	P	1	003 Glasgow
sLePn01-17	TTC 04.0251	13	P	6	n.a.
sLePn02-46	TTC 05.0281	13	P	6	n.a.
sLePn01-37	TTC 04.0254	12	P	1	not yet designated
sLePn02-19	TTC 05.0269	12	P	1	not yet designated
sLePn01-20	TTC 04.0248	11	P	1	028 Rome
sLePn02-49	TTC 05.0284	11	P	1	028 Rome
sLePn01-16	TTC 04.0245	9	P	1	not yet designated
sLePn02-72	TTC 04.0245	9	P	1	not yet designated
sLePn03-46	TTC 04.0245	9	P	1	not yet designated
sLePn03-17	TTC 05.0352	9	P	1	not yet designated
sLePn01-05	TTC 04.0244	8	P	1	010 London
sLePn02-71	TTC 04.0244	8	P	1	010 London
sLePn03-45	TTC 04.0244	8	P	1	010 London
sLePn02-18	TTC 05.0268	8	P	1	010 London
sLePn01-02	TTC 04.0243	7	P	1	015 Dresden
sLePn02-70	TTC 04.0243	7	P	1	015 Dresden
sLePn03-44	TTC 04.0243	7	P	1	015 Dresden
sLePn02-33	TTC 05.0275	7	P	1	015 Dresden
sLePn03-49	TTC 05.0378	0	P	2	n.a.
sLePn03-55	TTC 05.0384	0	P	3	n.a.
sLePn01-14	TTC 04.0250	0	P	1	not yet designated
sLePn01-15	TTC 04.0247	0	P	1	004 Lyon
sLePn01-48	TTC 04.0259	0	P	1	not yet designated
sLePn02-17	TTC 05.0267	0	P	1	not yet designated
sLePn02-22	TTC 05.0272	0	P	1	010 London
sLePn02-31	TTC 05.0273	0	P	1	not yet designated
sLePn02-34	TTC 05.0276	0	P	1	004 Lyon
sLePn02-35	TTC 05.0277	0	P	1	009 London
sLePn02-36	TTC 05.0278	0	P	1	009 London
sLePn02-37	TTC 05.0279	0	P	1	010 London
sLePn02-45	TTC 05.0280	0	P	1	006 Copenhagen
sLePn02-51	TTC 05.0286	0	P	1	004 Lyon
sLePn02-52	TTC 05.0287	0	P	1	not yet designated
sLePn02-60	TTC 05.0288	0	P	1	013 London/030 Stockholm
sLePn02-61	TTC 05.0289	0	P	1	not yet designated
sLePn02-62	TTC 05.0290	0	P	1	017 Lugano
sLePn02-63	TTC 05.0291	0	P	1	004 Lyon
sLePn02-64	TTC 05.0292	0	P	1	004 Lyon
sLePn02-65	TTC 05.0293	0	P	1	006 Copenhagen
sLePn02-66	TTC 05.0294	0	P	1	004 Lyon
sLePn02-67	TTC 05.0295	0	P	1	not yet designated
sLePn03-18	TTC 05.0353	0	P	1	not yet designated
sLePn03-20	TTC 05.0355	0	P	1	006 Copenhagen
sLePn03-21	TTC 05.0356	0	P	1	not yet designated
sLePn03-23	TTC 05.0358	0	P	1	001 Lugano
sLePn03-24	TTC 05.0359	0	P	1	004 Lyon
sLePn03-25	TTC 05.0360	0	P	1	017 Lugano
sLePn03-27	TTC 05.0362	0	P	1	004 Lyon
sLePn03-28	TTC 05.0363	0	P	1	010 London
sLePn03-29	TTC 05.0364	0	P	1	not yet designated
sLePn03-32	TTC 05.0365	0	P	1	013 London/030 Stockholm
sLePn03-33	TTC 05.0366	0	P	1	006 Copenhagen
sLePn02-26	TTC 05.0298	20	E	7-14	n.a.
sLePn01-42	TTC 04.0238	6	E	3	n.a.
sLePn03-48	TTC 05.0377	6	E	3	n.a.
sLePn02-44	TTC 05.0309	5	E	1	001 Lugano
sLePn03-07	TTC 05.0344	5	E	1	001 Lugano
sLePn02-40	TTC 05.0305	4	E	1	013 London/030 Stockholm
sLePn03-04	TTC 05.0319	4	E	1	013 London/030 Stockholm
sLePn01-04	TTC 04.0224	3	E	6	n.a.
sLePn01-07	TTC 04.0226	3	E	5	n.a.
sLePn01-06	TTC 04.0223	2	E	7-14	n.a.
sLePn02-69	TTC 04.0223	2	E	7-14	n.a.
sLePn03-43	TTC 04.0223	2	E	7-14	n.a.
sLePn01-03	TTC 04.0222	1	E	7-14	n.a.
sLePn02-68	TTC 04.0222	1	E	7-14	n.a.
sLePn03-42	TTC 04.0222	1	E	7-14	n.a.
sLePn01-08	TTC 04.0228	0	E	3	n.a.
sLePn01-09	TTC 04.0227	0	E	5	n.a.
sLePn01-10	TTC 04.0225	0	E	6	n.a.
sLePn01-11	TTC 04.0229	0	E	3	n.a.
sLePn01-13	TTC 04.0231	0	E	1	not yet designated
sLePn01-31	TTC 04.0232	0	E	1	not yet designated
sLePn01-32	TTC 04.0233	0	E	1	not yet designated
sLePn01-33	TTC 04.0234	0	E	1	not yet designated
sLePn01-34	TTC 04.0235	0	E	1	028 Rome
sLePn01-35	TTC 04.0236	0	E	1	001 Lugano
sLePn01-41	TTC 04.0237	0	E	1	not yet designated
sLePn01-43	TTC 04.0239	0	E	1	028 Rome
sLePn01-44	TTC 04.0240	0	E	1	001 Lugano/028 Rome
sLePn01-45	TTC 04.0241	0	E	7-14	n.a.
sLePn01-46	TTC 04.0242	0	E	7-14	n.a.
sLePn02-23	TTC 05.0296	0	E	1	not yet designated
sLePn02-24	TTC 05.0297	0	E	1	not yet designated
sLePn02-27	TTC 05.0299	0	E	1	028 Rome
sLePn02-28	TTC 05.0300	0	E	1	028 Rome
sLePn02-29	TTC 05.0301	0	E	1	028 Rome
sLePn02-30	TTC 05.0302	0	E	1	not yet designated
sLePn02-38	TTC 05.0303	0	E	1	not yet designated
sLePn02-39	TTC 05.0304	0	E	6	n.a.
sLePn02-41	TTC 05.0306	0	E	1	013 London/030 Stockholm
sLePn02-42	TTC 05.0307	0	E	1	not yet designated
sLePn02-43	TTC 05.0308	0	E	1	not yet designated
sLePn02-57	TTC 05.0314	0	E	5	n.a.
sLePn02-58	TTC 05.0315	0	E	1	028 Rome
sLePn03-05	TTC 05.0342	0	E	1	not yet designated
sLePn03-06	TTC 05.0343	0	E	1	not yet designated
sLePn03-08	TTC 05.0345	0	E	1	003 Glasgow
sLePn03-09	TTC 05.0346	0	E	1	017 Lugano 1
sLePn03-10	TTC 05.0347	0	E	1	003 Glasgow
sLePn03-11	TTC 05.0348	0	E	7-14	n.a.
sLePn03-12	TTC 05.0349	0	E	7-14	n.a.
sLePn03-13	TTC 05.0350	0	E	1	013 London/030 Stockholm
sLePn03-14	TTC 05.0351	0	E	1	028 Rome
sLePn03-30	TTC 05.0372	0	E	7-14	n.a.
sLePn03-39	TTC 05.0316	0	E	7-14	n.a.
sLePn03-47	TTC 05.0376	0	E	5	n.a.
sLePn03-50	TTC 05.0379	0	E	5	n.a.
sLePn03-51	TTC 05.0380	0	E	1	not yet designated
sLePn03-52	TTC 05.0381	0	E	7-14	n.a.
sLePn03-53	TTC 05.0382	0	E	1	not yet designated
sLePn03-56	TTC 05.0385	0	E	1	028 Rome
sLePn03-57	TTC 05.0386	0	E	8	n.a.
sLePn03-58	TTC 05.0387	0	E	1	010 London
sLePn03-59	TTC 05.0388	0	E	6	n.a.
sLePn03-60	TTC 05.0389	0	E	1	not yet designated
sLePn03-61	TTC 05.0390	0	E	1	not yet designated
sLePn03-62	TTC 05.0391	0	E	1	003 Glasgow
sLePn03-38	TTC 05.0371	0	E	7-14	n.a.
Test set 213 strains
Slide-name:	Strain	Replicate Id (0 = single)	(E)nvironm,(P)atient	Sero-group	EWGLI type
msLePn02-01J	TTC 06.0178	56	P	1	not yet designated
msLePn02-07F	TTC 06.0178	56	P	1	not yet designated
msLePn02-01H	TTC 06.0171	55	P	1	003 Glasgow
msLePn02-06D	TTC 06.0171	55	P	1	003 Glasgow
msLePn02-01F	TTC 06.0167	54	P	1	not yet designated
msLePn02-05H	TTC 06.0167	54	P	1	not yet designated
msLePn02-19J	TTC 06.0164	53	P	1	013 London/030 Stockholm
msLePn02-01D	TTC 06.0161	52	P	1	013 London/030 Stockholm
msLePn02-04H	TTC 06.0161	52	P	1	013 London/030 Stockholm
msLePn02-19D	TTC 06.0148	51	P	1	013 London/030 Stockholm
msLePn02-01B	TTC 06.0146	50	P	1	001 Lugano
msLePn02-02B	TTC 06.0146	50	P	1	001 Lugano
msLePn02-18L	TTC 06.0146	50	P	1	001 Lugano
msLePn02-02J	TTC 06.0150	25	P	1	013 London/030 Stockholm 1
msLePn02-19H	TTC 06.0150	25	P	1	013 London/030 Stockholm 1
msLePn02-19F	TTC 06.0149	24	P	1	not yet designated
msLePn02-19B	TTC 06.0147	23	P	6	n.a.
msLePn02-03J	TTC 06.0156	22	P	1	not yet designated
msLePn01-01H	TTC 04.0245	9	P	1	not yet designated
msLePn01-33I	TTC 04.0245	9	P	1	not yet designated
msLePn01-33J	TTC 04.0245	9	P	1	not yet designated
msLePn02-18D	TTC 04.0245	9	P	1	not yet designated
msLePn01-01G	TTC 04.0244	8	P	1	010 London
msLePn01-33G	TTC 04.0244	8	P	1	010 London
msLePn01-33H	TTC 04.0244	8	P	1	010 London
msLePn02-18B	TTC 04.0244	8	P	1	010 London
msLePn01-01F	TTC 04.0243	7	P	1	015 Dresden
msLePn01-33E	TTC 04.0243	7	P	1	015 Dresden
msLePn01-33F	TTC 04.0243	7	P	1	015 Dresden
msLePn02-19K	TTC 04.0243	7	P	1	015 Dresden
msLePn02-03B	TTC 06.0152	0	P	1	013 London/030 Stockholm
msLePn02-03D	TTC 06.0153	0	P	1	not yet designated
msLePn02-03F	TTC 06.0154	0	P	1	004 Lyon
msLePn02-03H	TTC 06.0155	0	P	1	not yet designated
msLePn02-03L	TTC 06.0157	0	P	1	013 London/030 Stockholm
msLePn02-04B	TTC 06.0158	0	P	1	013 London/030 Stockholm
msLePn02-04D	TTC 06.0159	0	P	1	013 London/030 Stockholm
msLePn02-04F	TTC 06.0160	0	P	1	013 London/030 Stockholm
msLePn02-04J	TTC 06.0162	0	P	1	029 London
msLePn02-04L	TTC 06.0163	0	P	1	not yet designated
msLePn02-05D	TTC 06.0165	0	P	1	not yet designated
msLePn02-05F	TTC 06.0166	0	P	1	009 London
msLePn02-05J	TTC 06.0168	0	P	1	010 London
msLePn02-05L	TTC 06.0169	0	P	1	006 Copenhagen
msLePn02-06B	TTC 06.0170	0	P	1	004 Lyon
msLePn02-06F	TTC 06.0172	0	P	1	004 Lyon
msLePn02-06H	TTC 06.0173	0	P	1	006 Copenhagen
msLePn02-06J	TTC 06.0174	0	P	1	027 Madrid
msLePn02-06L	TTC 06.0175	0	P	1	004 Lyon
msLePn02-07B	TTC 06.0176	0	P	1	004 Lyon
msLePn02-07D	TTC 06.0177	0	P	1	010 London
msLePn02-07H	TTC 06.0179	0	P	1	004 Lyon
msLePn02-07J	TTC 06.0180	0	P	1	004 Lyon
msLePn02-07L	TTC 06.0181	0	P	1	001 Lugano
msLePn02-08B	TTC 06.0182	0	P	1	004 Lyon
msLePn02-08D	TTC 06.0183	0	P	1	not yet designated
msLePn02-15E	TTC 06.0122	48c	E	2-14	n.a.
msLePn02-15C	TTC 06.0121	48b	E	2-14	n.a.
msLePn02-16C	TTC 06.0127	48b	E	2-14	n.a.
msLePn02-15A	TTC 06.0120	48a	E	2-14	n.a.
msLePn02-16A	TTC 06.0126	48a	E	2-14	n.a.
msLePn02-18J	TTC 06.0082	46c	E	2-14	n.a.
msLePn02-08I	TTC 06.0082	46c	E	2-14	n.a.
msLePn02-08G	TTC 06.0081	46c	E	2-14	n.a.
msLePn02-08C	TTC 06.0079	46b	E	2-14	n.a.
msLePn02-08E	TTC 06.0080	46b	E	2-14	n.a.
msLePn02-07K	TTC 06.0077	46a	E	2-14	n.a.
msLePn02-08A	TTC 06.0078	46a	E	2-14	n.a.
msLePn02-13G	TTC 06.0111	45c	E	1	not yet designated
msLePn02-13E	TTC 06.0110	45b	E	1	not yet designated
msLePn02-14E	TTC 06.0116	45b	E	1	not yet designated
msLePn02-13C	TTC 06.0109	45a	E	1	not yet designated
msLePn02-14C	TTC 06.0115	45a	E	1	not yet designated
msLePn02-15K	TTC 06.0125	44c	E	2-14	n.a.
msLePn02-01K	TTC 06.0143	44b	E	2-14	n.a.
msLePn02-15I	TTC 06.0124	44b	E	2-14	n.a.
msLePn02-01I	TTC 06.0142	44a	E	2-14	n.a.
msLePn02-15G	TTC 06.0123	44a	E	2-14	n.a.
msLePn02-14K	TTC 06.0119	43c	E	2-14	n.a.
msLePn02-14I	TTC 06.0118	43b	E	2-14	n.a.
msLePn02-01E	TTC 06.0140	43a	E	not yet designated	not yet designated
msLePn02-14G	TTC 06.0117	43a	E	1	not yet designated
msLePn02-12I	TTC 06.0106	42b	E	2-14	n.a.
msLePn02-12E	TTC 06.0104	42a	E	2-14	n.a.
msLePn02-12G	TTC 06.0105	42a	E	2-14	n.a.
msLePn02-16E	TTC 06.0128	42a	E	2-14	n.a.
msLePn02-16G	TTC 06.0129	42a	E	2-14	n.a.
msLePn02-16I	TTC 06.0130	42a	E	2-14	n.a.
msLePn02-06I	TTC 06.0070	40c	E	2-14	n.a.
msLePn02-06G	TTC 06.0069	40b	E	2-14	n.a.
msLePn02-06E	TTC 06.0068	40a	E	2-14	n.a.
msLePn02-07I	TTC 06.0076	39c	E	2-14	n.a.
msLePn02-07G	TTC 06.0075	39b	E	2-14	n.a.
msLePn02-07E	TTC 06.0074	39a	E	2-14	n.a.
msLePn02-09K	TTC 06.0089	38b	E	1	not yet designated
msLePn02-09I	TTC 06.0088	38a	E	1	not yet designated
msLePn02-04C	TTC 06.0055	36b	E	1	not yet designated
msLePn02-04A	TTC 06.0054	36a	E	1	not yet designated
msLePn02-01C	TTC 06.0139	35d	E	2-14	n.a.
msLePn02-01A	TTC 06.0138	35c	E	1	not yet designated
msLePn02-13A	TTC 06.0108	35c	E	1	not yet designated
msLePn02-12K	TTC 06.0107	35a	E	1	not yet designated
msLePn02-17K	TTC 06.0137	35a	E	2-14	n.a.
msLePn02-16K	TTC 06.0131	34a	E	2-14	n.a.
msLePn02-11K	TTC 06.0101	33c	E	2-14	n.a.
msLePn02-11I	TTC 06.0100	33b	E	2-14	n.a.
msLePn02-11G	TTC 06.0099	33a	E	2-14	n.a.
msLePn02-11E	TTC 06.0098	32b	E	2-14	n.a.
msLePn02-11C	TTC 06.0097	32a	E	2-14	n.a.
msLePn02-05A	TTC 06.0060	31b	E	1	not yet designated
msLePn02-04K	TTC 06.0059	31a	E	1	not yet designated
msLePn02-03I	TTC 06.0052	29b	E	1	not yet designated
msLePn02-03G	TTC 06.0051	29a	E	1	not yet designated
msLePn02-14A	TTC 06.0114	28c	E	1	not yet designated
msLePn02-13K	TTC 06.0113	28b	E	1	not yet designated
msLePn02-17I	TTC 06.0136	28b	E	1	not yet designated
msLePn02-13I	TTC 06.0112	28a	E	1	not yet designated
msLePn02-17G	TTC 06.0135	28a	E	1	not yet designated
msLePn02-07A	TTC 06.0072	27b	E	1	not yet designated
msLePn02-18H	TTC 06.0072	27b	E	1	not yet designated
msLePn02-06A	TTC 06.0066	63	E	1	not yet designated
msLePn02-18F	TTC 06.0066	63	E	1	not yet designated
msLePn01-01I	TTC 06.0042	62	E	2-14	n.a.
msLePn02-02A	TTC 06.0042	62	E	2-14	n.a.
msLePn01-01K	TTC 06.0044	61	E	2-14	n.a.
msLePn02-02E	TTC 06.0044	61	E	2-14	n.a.
msLePn01-01J	TTC 06.0043	60	E	2-14	n.a.
msLePn02-02C	TTC 06.0043	60	E	2-14	n.a.
msLePn01-01L	TTC 06.0045	59	E	2-14	n.a.
msLePn02-02G	TTC 06.0045	59	E	2-14	n.a.
msLePn02-09B	TTC 06.0196	57	E	3	n.a.
msLePn02-19L	TTC 06.0196	57	E	3	n.a.
msLePn02-10K	TTC 06.0095	47	E	2-14	n.a.
msLePn02-11A	TTC 06.0096	47	E	2-14	n.a.
msLePn02-10A	TTC 06.0090	37	E	1	not yet designated
msLePn02-10C	TTC 06.0091	37	E	1	not yet designated
msLePn02-09A	TTC 06.0084	30	E	1	not yet designated
msLePn02-09C	TTC 06.0085	30	E	1	not yet designated
msLePn02-10E	TTC 06.0092	26	E	1	not yet designated
msLePn02-10G	TTC 06.0093	26	E	1	not yet designated
msLePn02-10I	TTC 06.0094	26	E	1	not yet designated
msLePn02-11B	TTC 06.0208	20	E	7-14	n.a.
msLePn02-11F	TTC 06.0210	6	E	3	n.a.
msLePn01-01E	TTC 04.0223	2	E	7-14	n.a.
msLePn01-33C	TTC 04.0223	2	E	7-14	n.a.
msLePn01-33D	TTC 04.0223	2	E	7-14	n.a.
msLePn02-19I	TTC 04.0223	2	E	7-14	n.a.
msLePn01-01D	TTC 04.0222	1	E	7-14	n.a.
msLePn01-33A	TTC 04.0222	1	E	7-14	n.a.
msLePn01-33B	TTC 04.0222	1	E	7-14	n.a.
msLePn02-19G	TTC 04.0222	1	E	7-14	n.a.
msLePn02-02I	TTC 06.0046	0	E	2-14	n.a.
msLePn02-02K	TTC 06.0047	0	E	2-14	n.a.
msLePn02-03A	TTC 06.0048	0	E	2-14	n.a.
msLePn02-03C	TTC 06.0049	0	E	2-14	n.a.
msLePn02-03E	TTC 06.0050	0	E	1	not yet designated
msLePn02-03K	TTC 06.0053	0	E	1	not yet designated
msLePn02-04E	TTC 06.0056	0	E	2-14	n.a.
msLePn02-04G	TTC 06.0057	0	E	1	not yet designated
msLePn02-04I	TTC 06.0058	0	E	1	not yet designated
msLePn02-05C	TTC 06.0061	0	E	2-14	n.a.
msLePn02-05E	TTC 06.0062	0	E	2-14	n.a.
msLePn02-05I	TTC 06.0064	0	E	1	not yet designated
msLePn02-05K	TTC 06.0065	0	E	2-14	n.a.
msLePn02-06C	TTC 06.0067	0	E	2-14	n.a.
msLePn02-08F	TTC 06.0192	0	E	3	n.a.
msLePn02-08H	TTC 06.0193	0	E	7-14	n.a.
msLePn02-08J	TTC 06.0194	0	E	3	n.a.
msLePn02-08K	TTC 06.0083	0	E	2-14	n.a.
msLePn02-08L	TTC 06.0195	0	E	3	n.a.
msLePn02-09E	TTC 06.0086	0	E	2-14	n.a.
msLePn02-09F	TTC 06.0198	0	E	6	n.a.
msLePn02-09G	TTC 06.0087	0	E	1	not yet designated
msLePn02-09H	TTC 06.0199	0	E	3	n.a.
msLePn02-11D	TTC 06.0209	0	E	7-14	n.a.
msLePn02-11H	TTC 06.0211	0	E	14	n.a.
msLePn02-11J	TTC 06.0212	0	E	14	n.a.
msLePn02-11L	TTC 06.0213	0	E	7-14	n.a.
msLePn02-12B	TTC 06.0214	0	E	7-14	n.a.
msLePn02-12D	TTC 06.0215	0	E	7-14	n.a.
msLePn02-12F	TTC 06.0216	0	E	3	n.a.
msLePn02-12H	TTC 06.0217	0	E	7-14	n.a.
msLePn02-12J	TTC 06.0218	0	E	6	n.a.
msLePn02-13B	TTC 06.0220	0	E	1	not yet designated
msLePn02-13D	TTC 06.0221	0	E	1	not yet designated
msLePn02-13F	TTC 06.0222	0	E	1	not yet designated
msLePn02-13H	TTC 06.0223	0	E	1	not yet designated
msLePn02-13J	TTC 06.0224	0	E	1	not yet designated
msLePn02-13L	TTC 06.0225	0	E	1	not yet designated
msLePn02-14B	TTC 06.0226	0	E	1	not yet designated
msLePn02-14D	TTC 06.0227	0	E	1	not yet designated
msLePn02-14F	TTC 06.0228	0	E	1	not yet designated
msLePn02-14H	TTC 06.0229	0	E	1	not yet designated
msLePn02-14J	TTC 06.0230	0	E	1	not yet designated
msLePn02-14L	TTC 06.0231	0	E	1	not yet designated
msLePn02-15B	TTC 06.0232	0	E	1	not yet designated
msLePn02-15D	TTC 06.0233	0	E	1	not yet designated
msLePn02-15F	TTC 06.0234	0	E	1	not yet designated
msLePn02-15H	TTC 06.0235	0	E	1	not yet designated
msLePn02-15J	TTC 06.0236	0	E	1	not yet designated
msLePn02-15L	TTC 06.0237	0	E	1	not yet designated
msLePn02-16B	TTC 06.0238	0	E	1	not yet designated
msLePn02-16D	TTC 06.0239	0	E	1	not yet designated
msLePn02-16F	TTC 06.0240	0	E	1	not yet designated
msLePn02-16H	TTC 06.0241	0	E	1	not yet designated
msLePn02-16J	TTC 06.0242	0	E	1	not yet designated
msLePn02-16L	TTC 06.0243	0	E	1	not yet designated
msLePn02-17B	TTC 06.0244	0	E	1	not yet designated
msLePn02-17D	TTC 06.0245	0	E	1	not yet designated
msLePn02-17F	TTC 06.0246	0	E	1	not yet designated
msLePn02-17H	TTC 06.0247	0	E	1	not yet designated
msLePn02-17J	TTC 06.0248	0	E	1	not yet designated
msLePn02-17L	TTC 06.0249	0	E	1	not yet designated
