# Supplementary material for: Comparative genome analysis of a large Dutch Legionella pneumophila strain collection identifies five markers highly correlated with clinical strains
Source: BMC Genomics. 2010 Jul 15;11:433. doi: 10.1186/1471-2164-11-433 (PMC3091632; doi:10.1186/1471-2164-11-433)
Supplement: Additional file 2 — supplTable2 rawdatatrainingset. non-binarized microarray data used as a trainingset for constructing the predictive model. [file 1471-2164-11-433-S2.TXT]

	Slide-name:	sLePn01-03	sLePn02-68	sLePn03-42	sLePn01-04	sLePn01-06	sLePn02-69	sLePn03-43	sLePn01-07	sLePn01-08	sLePn01-09	sLePn01-10	sLePn01-11	sLePn01-13	sLePn01-31	sLePn01-32	sLePn01-33	sLePn01-34	sLePn01-35	sLePn01-41	sLePn01-42	sLePn01-43	sLePn01-44	sLePn01-45	sLePn01-46	sLePn02-23	sLePn02-24	sLePn02-26	sLePn02-27	sLePn02-28	sLePn02-29	sLePn02-30	sLePn02-38	sLePn02-39	sLePn02-40	sLePn02-41	sLePn02-42	sLePn02-43	sLePn02-44	sLePn02-57	sLePn02-58	sLePn03-04	sLePn03-05	sLePn03-06	sLePn03-07	sLePn03-08	sLePn03-09	sLePn03-10	sLePn03-11
	Cy5 Sample:	TTC 04.0222=HRL1 omg	ttc 04.0222	ttc 04.0222	TTC 04.0224=HRL3 omg	TTC 04.0223=HRL2 omg	TTC 04.0223	ttc 04.0223	TTC 04.0226=HRL5 omg	TTC 04.0228=HRL7 omg	TTC 04.0227=HRL6 omg	TTC 04.0225=HRL4 omg	TTC 04.0229=HRL8 omg	TTC 04.0231=HRL10 omg	TTC 04.0232=HRL11 omg	TTC 04.0233=HRL12 omg	TTC 04.0234=HRL13 omg	TTC 04.0235=HRL14 omg	TTC 04.0236=HRL15 omg	TTC 04.0237=HRL16 omg	TTC 04.0238=HRL17 omg	TTC 04.0239=HRL18 omg	TTC 04.0240=HRL19 omg	TTC 04.0241=HRL20 omg	TTC 04.0242=HRL21 omg	tcc 05.0296	tcc 05.0297	tcc 05.0298	tcc 05.0299	tcc 05.0300	tcc 05.0301	tcc 05.0302	ttc 05.0303	ttc 05.0304	ttc 05.0305	ttc 05.0306	ttc 05.0307	ttc 05.0308	ttc 05.0309	ttc 05.0314	ttc 05.0315	ttc 05.0319	ttc 05.0342	ttc 05.0343	ttc 05.0344	ttc 05.0345	ttc 05.0346	ttc 05.0347	ttc 05.0348
	Cy3 Sample:	Pool	pool	pool	Pool	Pool	pool	pool	Pool	Pool	Pool	Pool	Pool	Pool	Pool	Pool	Pool	Pool	Pool	Pool	Pool	Pool	Pool	Pool	Pool	pool	pool	pool	pool	pool	pool	pool	pool	pool	pool	pool	pool	pool	pool	pool	pool	pool	pool	pool	pool	pool	pool	pool	Pool
	Duplo	1	1	1	3	2	2	2	3	0	0	0	0	0	0	0	0	0	0	0	6	0	0	0	0	0	0	20	0	0	0	0	0	0	4	0	0	0	5	0	0	4	0	0	5	0	0	0	0
msLePn01	msLePn01
Spot-Nr	Spot-ID
1	LePn.001A12	3,80	3,44	3,19	0,06	0,07	0,03	0,06	0,19	0,37	0,04	0,01	0,04	4,87	4,30	0,06	3,92	3,24	3,74	0,02	0,19	4,58	4,75	0,19	0,01	0,01	0,12	0,06	0,01	3,73	15,80	3,83	5,07	0,01	0,02	0,03	8,01	0,04	5,03	0,02	4,45	0,02	0,05	0,06	4,33	0,04	0,59	0,06	6,59
2	LePn.001B4	0,12	0,01	0,09	2,13	2,02	2,43	3,01	0,56	0,89	0,89	1,27	0,68	0,14	0,08	2,37	0,08	0,08	0,08	0,06	1,77	0,06	0,04	2,18	1,94	2,55	2,01	2,67	0,03	0,03	0,05	0,02	0,01	2,23	2,50	3,07	0,07	2,44	0,03	0,36	0,06	2,53	2,63	2,87	0,06	2,67	0,05	2,47	0,08
3	LePn.001B6	0,06	0,01	0,04	0,05	0,17	0,10	0,13	0,03	0,04	0,03	0,02	0,04	0,03	0,04	0,04	0,03	0,02	0,01	0,10	0,01	0,00	0,02	0,02	0,01	0,03	0,02	0,03	0,02	0,01	0,01	0,02	0,02	0,02	0,02	0,01	0,02	0,02	0,01	0,02	0,03	0,03	0,03	0,03	0,03	0,03	0,02	0,02	0,04
4	LePn.001C4	1,05	0,56	0,80	0,94	1,25	0,61	0,70	1,13	1,03	0,87	1,20	1,14	1,11	0,54	0,52	0,49	0,50	0,45	0,44	0,71	0,39	0,34	0,43	0,41	0,66	0,70	0,58	0,58	0,63	0,60	0,64	0,59	0,69	0,65	0,67	0,65	0,68	0,69	0,68	0,58	0,75	0,75	0,77	0,58	0,68	0,92	0,65	0,71
5	LePn.001C6	0,52	0,41	0,43	0,50	0,55	0,42	0,51	0,56	0,52	0,50	0,54	0,57	0,51	0,55	0,56	0,60	0,54	0,47	0,48	0,50	0,49	0,55	0,52	0,65	2,11	2,28	0,43	0,50	0,38	0,36	0,41	0,47	1,86	2,04	1,82	0,48	0,36	0,35	2,09	0,39	2,22	1,95	0,40	0,37	2,06	0,28	1,94	0,41
6	LePn.001D3	0,07	0,03	0,06	1,16	0,08	0,03	0,05	0,11	1,11	1,06	0,05	0,90	0,06	0,07	0,09	0,06	0,07	0,06	0,03	0,68	0,03	0,04	0,81	0,05	2,17	2,40	0,04	0,02	0,02	0,02	0,02	0,03	2,48	2,51	2,28	0,05	0,08	0,03	2,66	0,06	2,24	2,33	0,06	0,04	2,26	0,03	2,26	0,06
7	LePn.001D9	0,05	0,02	0,04	0,05	0,06	0,00	0,04	0,04	0,03	0,03	0,03	0,03	0,02	0,05	0,04	0,03	0,03	0,02	0,01	0,01	0,00	0,01	0,01	0,01	0,02	0,01	0,02	0,02	0,04	0,04	0,03	0,01	0,06	0,05	0,02	0,03	0,06	0,02	0,03	0,02	0,12	0,03	0,01	0,04	0,11	0,03	0,05	0,02
8	empty
9	LePn.001E10	1,52	1,41	1,59	1,49	1,73	1,55	1,58	1,39	2,09	1,92	1,98	2,15	1,81	1,88	1,72	1,58	1,62	1,33	1,28	1,58	1,18	1,00	1,80	1,80	1,06	0,07	1,67	1,58	1,72	1,62	1,47	1,43	1,01	1,21	1,16	1,61	1,92	1,68	1,11	1,49	1,21	1,22	1,90	1,80	1,15	1,81	1,22	1,65
10	LePn.001E12	0,73	0,30	0,35	3,02	2,15	1,70	1,61	0,56	2,57	2,52	1,36	2,26	0,54	1,12	1,06	1,03	1,08	0,98	1,00	1,58	1,10	1,01	1,28	0,83	1,59	1,15	1,66	0,29	0,40	0,30	0,34	0,31	1,54	1,78	1,34	0,33	1,76	0,27	0,29	0,28	1,60	1,80	1,81	0,41	1,55	0,35	1,56	0,41
11	LePn.001G3	1,72	2,76	2,31	0,14	0,15	0,07	0,12	0,11	0,18	0,12	0,08	0,14	1,91	2,13	0,13	1,69	1,80	2,05	0,06	0,06	2,21	2,20	0,05	0,06	0,50	0,06	0,13	1,88	2,95	2,20	3,10	2,53	0,56	0,65	0,63	2,42	0,08	2,40	0,74	2,64	0,78	0,90	0,11	2,78	0,83	0,07	0,83	2,64
12	LePn.001G5	2,25	3,27	3,26	2,60	1,17	0,85	1,13	0,51	2,48	0,57	2,48	0,59	2,00	2,09	1,09	2,42	2,37	2,67	0,31	0,29	2,95	3,53	0,33	1,95	0,16	0,20	1,00	1,67	2,90	3,48	2,87	3,18	0,18	0,19	0,20	2,98	1,08	3,03	0,23	2,79	0,28	0,25	1,28	3,19	0,25	0,49	0,25	3,03
13	LePn.001H3	0,56	0,45	0,64	3,32	4,18	5,10	3,64	0,79	3,40	2,91	2,41	3,33	0,45	0,45	2,90	0,50	0,44	0,44	0,25	4,33	0,40	0,46	4,15	4,52	0,36	0,37	3,99	0,47	0,44	0,37	0,43	0,40	0,43	0,44	0,47	0,53	4,41	0,43	0,49	0,55	0,50	0,53	4,45	0,46	0,52	0,51	0,46	0,51
14	LePn.002A2	0,87	0,73	0,89	1,17	0,79	0,84	0,93	0,74	0,93	1,20	1,43	0,97	0,99	1,11	0,95	1,05	1,03	0,91	0,98	0,93	1,10	1,09	1,03	1,07	1,24	0,78	0,88	0,95	0,91	0,79	0,87	1,01	0,89	1,38	1,32	0,64	1,03	0,77	1,54	0,77	1,38	1,26	1,02	1,06	1,27	0,91	1,39	1,00
15	LePn.002B12	0,50	0,17	0,30	0,05	0,05	0,00	0,02	1,30	2,04	0,65	0,04	0,69	0,50	0,64	0,53	0,55	0,51	0,43	0,01	4,18	0,34	0,31	0,80	0,02	0,02	0,45	0,02	0,01	0,21	0,47	0,21	0,30	0,03	0,02	0,01	0,41	0,03	0,25	1,01	0,30	0,04	0,05	0,05	0,32	0,04	3,76	0,05	0,63
16	LePn.002D4	0,05	0,02	0,06	0,69	0,25	0,16	0,19	0,84	0,46	0,43	0,02	0,21	0,04	0,04			0,28	0,29	0,22	2,09	0,18	0,21	0,28	1,89	0,21	1,61	0,24	0,13	0,18	0,03	0,14	0,14	1,90	0,16	0,14	0,05	0,24	0,18	0,22	0,20	0,19	0,29	0,28	0,19	0,04	1,99	0,26	0,04
17	LePn.002D6	0,30	0,09	0,08	0,29	1,10	0,48	0,51	0,40	2,98	0,24	0,18	0,23	0,20	0,45	1,97	0,47	0,57	0,44	0,26	0,34	0,34	0,38	1,08	0,38	1,80	0,15	0,25	0,11	0,09	0,07	0,11	0,08	0,19	0,16	0,10	0,09	0,12	0,11	0,10	0,12	0,18	1,98	0,18	0,13	2,06	0,14	2,06	0,16
18	LePn.002E5	0,10	0,04	0,12	0,50	0,47	0,21	0,43	0,25	0,75	0,70	0,04	0,44	0,06	0,06	0,03	0,22	0,26	0,16	1,33	1,38	0,17	0,19	0,54	1,37	1,14	1,00	1,22	0,18	0,21	0,12	0,19	0,10	0,97	1,15	0,66	0,06	1,27	0,21	0,65	0,13	1,07	1,32	1,59	0,36	0,28	1,15	1,62	1,17
19	LePn.002F3	0,76	0,58	0,70	0,96	0,56	0,62	0,63	1,06	0,66	1,43	0,73	2,12	1,61	0,99	1,47	0,80	1,00	1,25	0,82	1,39	1,23	1,19	1,12	1,12	0,59	0,76	1,33	0,60	0,60	0,54	0,73	0,54	1,23	0,63	0,64	0,57	1,34	0,64	0,83	0,64	0,80	0,70	1,08	0,73	0,66	0,78	0,73	0,68
20	LePn.002F8	0,45	0,14	0,69	5,84	3,12	5,12	3,94	0,72	6,90	0,44	5,67	0,42	0,34	0,31	1,72	0,26	0,34	0,28	7,95		0,37	0,23	6,92	5,45	0,28	0,42	2,63	0,15	0,22	0,25	0,23	0,19	0,05	0,10	0,19	0,35	2,71	0,19	0,18	0,31	0,60	0,40	3,50	0,79	0,62	0,76	0,72	0,71
21	LePn.002G3	0,04	0,02	0,05	0,05	0,06	0,02	0,08	0,06	0,04	0,02	0,02	0,02	0,03	0,03	0,02	0,02	0,05	0,08	0,03	0,03	0,02	0,02	0,04	0,02	0,03	0,03	0,07	1,68	0,03	0,01	0,03	0,04	0,07	0,10	0,13	0,05	0,07	0,01	0,02	0,04	0,18	0,11	0,09	0,07	0,06	0,06	0,08	0,07
22	LePn.003A8	1,19	0,86	0,91	1,16	1,46	0,67	1,02	0,82	1,10	1,43	1,16	1,25	1,36	1,15	0,92	0,78	0,51	0,62	1,09	1,33	0,42	0,23	0,80	0,89	1,75	0,90	0,94	0,93	0,84	0,67	0,76	0,77	1,40	1,21	1,21	0,83	0,94	0,82	1,43	0,77	1,40	1,46	1,05	0,79	1,44	1,12	1,34	0,95
23	LePn.003A9	0,48	0,29	0,47	0,43	0,33	0,22	0,38	0,57	0,38	0,40	0,58	0,42	0,34	0,43	0,34	0,37	0,52	0,27	0,33	0,57	0,28	0,33	0,25	0,43	1,69	0,31	0,45	0,43	0,34	0,33	0,36	0,29	1,52	1,79	1,56	0,34	0,30	0,34	1,68	0,31	1,60	1,70	0,36	0,43	1,81	0,72	1,60	0,42
24	empty
25	LePn.003C6	1,67	1,66	1,48	1,59	1,62	1,54	1,60	1,95	1,70	0,04	0,39	0,03	1,39	1,59	1,84	1,93	1,68	1,50	1,53	0,02	1,77	1,76	0,02	0,02	1,42	0,02	0,04	0,02	1,53	1,43	1,60	1,47	1,80	0,02	0,02	1,43	0,27	1,40	1,50	1,56	0,03	1,51	0,32	1,69	1,54	1,40	1,64	1,52
26	LePn.003D1	0,09	0,01	0,05	0,94	0,40	0,26	0,38	1,93	0,75	1,19	0,08	0,45	0,03	0,03	0,04	1,16	1,34	1,11	0,99	1,05	0,96	1,04	0,98	1,14	1,22	1,03	1,14	0,20	0,93	0,02	0,92	0,87	1,84	0,88	0,91	0,01	0,98	0,90	0,91	0,86	1,09	1,18	2,08	1,01	0,03	1,93	1,43	0,03
27	LePn.003E3	0,95	0,49	0,66	0,75	0,73	0,51	0,74	0,96	0,83	0,71	0,96	0,59	0,46	0,64	0,63	0,63	0,53	0,61	1,08	0,62	0,54	0,66	0,68	0,74	0,40	0,40	0,68	0,52	0,43	0,54	0,47	0,38	0,35	0,43	0,52	0,52	0,40	0,36	0,51	0,49	0,71	0,64	0,66	0,66	0,65	0,66	0,61	0,59
28	LePn.003E4	0,61	0,47	0,87	0,86	0,79	0,56	0,85	1,09	0,82	0,83	0,97	0,84	1,37	0,56		0,67	0,74	0,65	0,44	0,56	0,41	0,62	0,61	0,57	1,08	0,64	0,36	0,56	0,49	0,56	0,73	0,45	1,24	1,17	1,18	0,46	0,44	0,57	1,11	0,64	1,32	1,21	1,13	0,84	1,31	0,79	1,17	0,85
29	LePn.003E6	0,78	0,70	0,70	1,10	0,84	0,96	0,89	0,97	1,66	0,56	2,01	1,67	0,71	0,91	0,83	1,05	0,91	1,01	0,77	1,18	0,94	0,98	1,48	1,71	0,60	0,62	1,10	0,65	0,67	0,92	0,83	0,82	1,33	0,72	0,82	0,90	0,73	0,65	0,91	0,94	0,90	0,74	0,79	0,90	0,71	0,80	0,79	0,68
30	LePn.003F11	0,51	0,36	0,40	0,91	2,41	3,18	3,14	0,69	0,62	0,63	3,31	0,53	0,50	0,46	0,70	0,40	0,41	0,37	1,21	0,75	0,36	0,40	2,39	2,41	0,26	0,34	0,71	0,25	0,22	0,32	0,38	0,34	0,24	0,27	0,27	0,28	2,75	0,42	0,27	0,39	0,33	0,38	3,25	0,50	0,34	2,33	0,36	0,48
31	LePn.003G1	1,22	0,53	0,73	0,70	0,60	0,28	0,38	0,67	0,49	0,43	0,52	0,44	0,77	0,74	0,36	0,72	0,69	0,65	0,56	0,36	0,36	0,33	0,30	0,23	1,02	0,35	0,35	0,52	0,45	0,44	0,40	0,42	0,90	1,22	1,05	0,60	0,31	0,46	1,02	0,49	1,38	1,21	0,50	0,66	1,32	0,66	1,49	0,68
32	LePn.003G8	3,77	6,02	7,31	0,06	0,07	0,03	0,06	0,07	0,10	0,10	0,09	0,06	4,89	4,89	0,06	5,25	4,22	5,99	0,02	0,02	5,57	6,68	0,06	0,08	0,02	0,04	0,04	0,04	5,93	4,79	6,17	6,54	0,03	0,03	0,01	5,09	0,02	4,47	0,04	5,76	0,10	0,09	0,09	5,48	0,09	0,09	0,09	0,29
33	LePn.003H1	0,54	0,16	0,30	0,38	0,35	0,16	0,34	0,50	0,34	0,43	0,38	0,36	0,43	0,47	0,58	0,55	0,53	0,57	6,40	0,55	0,32	0,24	0,33	0,70	4,21	0,39	0,43	0,17	0,18	0,20	0,19	0,20	0,52	0,49	0,47	0,27	0,37	0,30	0,27	0,25	0,70	5,47	0,57	0,26	0,30	5,83	4,75	0,30
34	LePn.004A3	1,02	1,26	1,27	0,29	1,09	1,12	1,14	1,00	1,18	1,11	1,01	1,19	0,87	1,37	0,98	1,04	0,93	0,99	1,46	1,26	1,41	1,63	1,78	1,34	0,98	1,26	1,28	1,42	1,44	1,20	1,49	1,37	0,96	1,08	1,17	1,30	1,17	1,31	1,16	1,22	1,17	1,13	1,27	1,67	1,26	1,69	1,17	1,33
35	LePn.004A7	6,97	6,69	4,51	1,00	0,99	1,25	1,38	2,16	1,21	1,81	1,29	1,87	5,24	3,47	1,08	5,40	4,95	3,84	1,11	1,80	6,63	5,31	1,88	1,07	0,26	1,56	1,81	0,05	5,67	5,69	7,91	5,62	0,30	2,09	2,02	5,56	1,76	5,86	0,30	7,10	2,30	0,42	2,04	5,67	0,37	1,91	0,43	6,58
36	LePn.004B12	1,08	0,59	0,68	0,10	0,11	0,04	0,07	0,09	0,12	0,08	0,12	0,08	0,86	0,96	0,14	1,10	0,87	1,01	0,67	0,63	1,12	0,82	0,05	0,48	0,82	1,15	1,27	1,02	1,07	0,96	1,20	1,11	0,81	0,89	0,93	1,08	1,52	1,03	0,96	1,04	0,61	1,25	1,15	0,74	0,58	0,58	1,17	1,36
37	LePn.004C4	0,15	0,04	0,08	0,16	0,11	0,05	0,06	0,13	0,13	0,11	0,12	0,12	0,13	0,09	0,09	0,09	0,11	0,09	0,89	0,06	0,05	0,05	0,05	0,03	1,22	0,80	0,04	0,71	0,04	0,04	0,04	0,05	1,26	1,36	1,32	0,07	0,05	0,04	1,15	0,05	1,44	1,72	0,14	0,10	1,50	0,07	1,54	0,12
38	LePn.004D2	1,31	1,64	1,60	0,08	0,06	0,05	0,06	1,54	0,13	0,07	0,10	0,08	1,19	1,34	0,08	1,50	1,48	1,38	1,40	0,03	1,39	1,63	0,03	0,03	1,64	1,43	0,04	1,63	1,65	1,60	1,70	1,67	1,12	1,37	1,51	1,74	0,06	1,67	1,31	1,66	1,60	1,56	0,05	1,86	1,38	1,66	1,56	1,54
39	LePn.004D3	0,93	1,06	0,99	1,20	1,02	1,12	0,94	0,93	1,00	1,04	0,97	0,99	1,03	0,95	0,99	1,02	0,90	0,92	0,97	1,05	1,03	1,14	1,11	0,95	0,47	0,42	0,98	0,07	0,59	0,48	0,53	0,52	0,30	0,30	0,37	0,61	0,48	0,41	0,25	0,54	1,16	1,02	1,14	1,12	0,99	1,24	1,05	0,99
40	empty
41	LePn.004D12	0,55	0,45	0,49	0,43	0,34	0,30	0,30	0,17	0,37	0,38	0,21	0,35	0,40	0,39	0,30	0,46	0,48	0,40	0,26	0,21	0,36	0,53	0,26	0,28	0,53	0,71	0,83	0,72	0,64	0,62	0,78	0,65	0,56	0,55	0,61	0,71	0,60	0,68	0,64	0,68	0,59	0,59	0,43	0,46	0,49	0,29	0,53	0,53
42	LePn.004E8	0,12	0,02	0,06	0,55	1,87	0,67	1,26	0,11	0,30	0,24	0,18	0,22	0,08	0,10	0,32	0,11	0,10	0,07	0,20	0,17	0,06	0,02	0,03	0,14	0,08	1,85	0,21	0,59	0,01	0,03	0,02	0,03	0,29	0,31	0,45	0,03	1,99	0,01	1,68	0,05	0,82	0,25	2,69	0,07	0,19	11,31	0,25	0,09
43	LePn.004E9	0,57	0,22	0,26	0,79	0,44	0,27	0,29	2,33	0,50	2,53	0,43	2,64	0,40	0,67	0,74	0,77	0,68	0,67	0,58	1,69	0,74	0,71	0,71	0,75	0,22	0,23	1,67	0,17	0,25	0,28	0,30	0,26	1,03	0,21	0,22	0,27	0,30	0,21	0,19	0,28	0,29	0,25	0,31	0,28	0,28	0,31	0,28	0,34
44	LePn.004F3	0,72	0,69	0,68	1,20	0,91	0,76	0,91	1,34	1,36	1,21	1,05	1,06	0,74	0,89	1,07	0,79	0,82	0,69	0,83	1,03	0,88	0,80	1,29	0,95	0,47	0,29	0,40	0,31	0,35	0,42	0,46	0,41	0,32	0,45	0,54	0,57	0,28	0,44	0,43	0,51	1,35	0,80	1,12	0,68	1,07	0,75	0,95	0,76
45	LePn.004F7	0,30	0,10	0,21	0,22	0,29	0,27	0,27	0,31	0,31	0,38	0,34	0,22	0,32	0,14	0,20	0,22	0,19	0,23	0,09	5,73	0,13	0,09	0,12	0,10	0,08	0,19	0,12	0,11	0,09	0,17	0,11	0,15	0,09	0,13	0,10	0,11	0,26	0,10	0,10	0,13	0,26	0,20	0,26	0,18	0,15	0,19	0,18	0,23
46	LePn.004G2	1,55	2,10	1,86	0,52	0,69	0,59	0,76	1,56	0,71	0,72	0,79	0,75	1,67	1,52	0,62	1,53	1,25	1,31	0,80	1,41	1,48	1,78	1,61	0,73	0,78	1,33	0,66	0,24	1,75	1,70	1,73	1,93	0,78	0,79	0,92	2,01	0,81	1,89	0,71	2,05	0,95	0,85	0,74	1,96	1,10	0,66	0,85	1,64
47	LePn.004G3	0,52	0,17	0,28	0,03	0,03	0,05	0,04	2,40	0,02	4,51	0,00	3,97	0,23	0,31	0,02	0,23	0,20	0,13	0,24	6,18	0,10	0,05	5,08	0,28	0,27	0,21	0,46	0,13	0,21	0,19	0,15	0,12	0,40	0,28	0,31	0,20	0,20	0,22	0,28	0,23	0,61	0,45	0,33	0,26	0,34	0,40	0,65	0,24
48	LePn.004G6	0,03	0,02	0,04	0,07	0,03	0,01	0,04	0,07	0,03	0,03	0,03	2,38	0,05	0,06	0,04	0,04	0,05	0,05	0,02	0,04	0,02	0,02	0,04	0,02	0,01	0,02	0,03	0,01	0,01	0,02	0,02	0,02	0,02	0,01	0,01	0,03	0,03	0,02	0,02	0,04	0,03	0,03	0,03	0,03	10,36	0,02	0,02	0,03
49	LePn.004G7	2,10	2,04	2,27	1,85	1,07	0,95	1,25	0,05	2,63	2,25	1,45	1,90	2,57	2,19	0,99	2,64	2,60	2,79	1,38	1,93	2,34	2,41	1,98	0,94	0,54	1,31	0,82	0,69	1,78	2,04	1,74	1,81	0,52	0,67	0,58	2,05	1,87	1,91	0,47	1,99	0,86	0,82	2,20	1,78	0,71	0,94	0,74	1,72
50	LePn.004G10	0,30	0,19	0,29	0,52	1,16	0,90	1,13	0,39	0,42	0,33	1,10	0,40	0,29	0,29	1,17	0,31	0,35	0,27	0,16	0,25	0,20	0,23	0,21	0,88	1,90	0,27	0,84	2,48	0,29	0,21	0,19	0,19	2,05	2,15	2,08	0,25	0,21	0,15	2,10	0,23	2,25	2,15	0,23	0,25	2,09	0,74	2,19	0,24
51	LePn.005B8	2,86	0,61	0,67	0,08	0,05	0,00	0,04	0,38	0,04	0,59	0,01	0,58	1,23	1,06	0,02	0,92	0,67	0,52	1,00	1,61	0,45	0,19	0,29	1,13	1,69	0,87	0,92	0,17	0,54	0,60	0,62	0,63	1,65	1,18	1,16	0,51	0,60	0,65	0,90	0,54	1,41	2,11	0,87	0,70	0,90	1,34	2,05	0,76
52	LePn.005E9	1,10	2,19	1,80	0,06	0,05	0,02	0,05	0,04	0,02	0,05	0,04	0,02	1,95	1,95	0,02	2,27	2,22	1,87	2,71	2,32	2,80	2,72	0,01	2,01	2,82	1,39	1,00	0,03	1,94	1,77	1,89	2,02	0,52	1,96	1,88	2,07	0,71	1,92	1,95	1,88	1,56	2,80	0,74	1,57	1,51	0,62	3,28	2,73
53	LePn.005E11	0,97	0,68	0,77	1,26	1,54	2,12	2,03	0,76	1,08	0,75	2,05	0,73	0,82	0,83	1,31	0,91	0,89	0,86	0,97	1,51	0,85	0,79	1,58	1,91	0,59	0,63	1,39	0,74	0,71	0,69	0,72	0,67	0,60	0,68	0,68	0,67	1,86	0,76	0,72	0,72	0,76	0,82	2,04	0,71	0,73	1,27	0,79	0,83
54	LePn.005F9	1,28	1,00	1,06	1,53	1,62	1,02	1,01	0,60	1,83	1,53	1,48	1,74	1,36	1,13	0,84	0,78	0,61	0,50	1,06	1,60	0,52	0,38	0,95	1,41	1,15	1,32	1,01	1,06	0,99	0,86	0,88	0,86	1,11	1,26	1,36	0,91	1,21	1,06	1,24	1,01	1,15	1,19	1,11	1,02	1,17	1,01	1,12	1,02
55	LePn.005G5	0,31	0,11	0,17	1,09	0,86	0,94	1,07	1,24	1,31	1,11	1,47	1,11	0,14	0,24	0,64	0,23	0,26	0,16	0,11	1,04	0,15	0,17	0,95	0,89	1,55	1,09	1,30	0,16	0,15	0,13	0,11	0,06	1,13	1,39	1,07	0,10	1,15	0,13	1,42	0,14	1,61	1,41	1,46	0,14	1,67	0,22	1,94	0,19
56	empty
57	LePn.005G9	1,31	1,16	0,87	1,43	1,20	1,09	1,08	0,49	1,50	1,55	1,53	1,43	1,29	1,17	0,92	0,70	0,62	0,48	0,90	1,35	0,58	0,47	0,82	1,59	1,03	1,23	1,10	1,07	1,06	0,89	0,97	0,91	1,06	1,07	1,04	1,00	0,94	0,85	1,18	0,87	1,29	1,27	1,08	1,04	1,21	1,10	1,13	0,89
58	LePn.005H4	1,10	0,83	1,13	0,80	1,03	0,72	0,90	0,75	0,61	0,91	0,72	0,68	0,94	0,87	1,62	1,02	1,15	0,92	0,40	0,58	0,70	0,58	0,74	0,64	1,44	0,62	0,43	1,05	1,17	0,71	0,96	1,19	1,80	1,48	0,97	1,13	0,80	1,11	1,73	0,56	1,38	1,48	0,81	1,17	1,83	0,76	1,39	1,09
59	LePn.005H6	0,75	0,59	0,70	0,66	0,61	0,40	0,59	0,79	0,70	0,60	0,60	0,77	1,41	1,60	0,56	0,71	1,22	0,54	0,60	0,69	1,29	1,12	0,61	0,65	0,45	0,48	0,52	0,57	1,49	1,55	1,64	1,49	0,44	0,49	0,47	1,59	0,51	0,51	0,55	1,87	0,62	0,69	0,54	0,67	0,64	0,76	0,68	0,72
60	LePn.006A8	0,48	0,75	0,75	0,58	1,07	1,08	1,33	0,02	0,58	0,27	1,20	0,36	0,58	0,71	1,19	0,84	0,74	2,53	0,28	0,36	0,84	0,96	0,39	1,26	1,78	0,28	1,07	1,38	0,79	0,77	0,79	0,81	1,56	1,42	1,41	0,80	0,30	0,84	1,66	0,78	1,39	1,35	0,37	0,70	1,81	1,03	1,37	0,99
61	LePn.006A9	0,07	0,01	0,06	2,38	4,05	4,45	4,19	0,04	8,28	0,41	0,42	0,45	0,04	0,04	0,44	0,05	0,04	0,03	0,34	0,49	0,01	0,05	0,04	0,51	3,70	0,08	5,70	0,10	0,01	0,03	0,01	0,02	0,07	0,05	0,06	0,02	3,47	0,02	0,06	0,02	0,18	3,02	2,91	0,17	2,53	0,16	2,86	0,16
62	LePn.006A12	0,13	0,10	0,15	0,14	0,14	0,11	0,15	0,16	0,10	0,17	0,08	0,11	0,08	0,15	0,14	0,16	0,13	0,12	0,08	0,08	0,05	0,14	0,16	0,10	0,74	0,09	0,14	0,27	0,09	0,09	0,09	0,11	1,95	1,92	2,01	0,13	0,14	0,07	2,07	0,16	1,79	0,98	0,25	0,13	2,00	0,11	0,83	0,14
63	LePn.006B4	0,17	0,03	0,20	0,10	0,15	0,00	0,13	0,15	0,09	0,09	0,11	0,11	0,15	0,08	0,07	0,10	0,10	0,10	6,81	0,04	0,01	0,03	0,02	0,03	0,04	0,05	0,06	0,03	0,05	0,17	0,07		0,06	0,04	0,04	0,05	0,08	0,01	0,04	0,07	0,27	0,26	0,31	0,28	0,27	4,98	0,33	0,27
64	LePn.006B6	0,68	0,53	0,62	2,30	1,77	1,97	1,48	0,09	2,87	3,12	1,58	3,00	0,54	0,60	1,58	0,51	0,61	0,58	0,99	4,19	0,56	0,66	3,47	0,72	0,45	2,80	2,04	0,62	0,52	0,42	0,63	0,41	0,60	0,47	0,63	0,57	3,11	0,51	0,76	0,56	0,78	0,69	1,86	0,58	0,90	0,86	0,86	0,60
65	LePn.006C11	0,28	0,18	0,30	0,28	0,28	0,17	0,30	0,35	0,24	0,29	0,28	0,28	2,05	2,75	0,29	4,21	3,16	3,75	0,17	0,24	4,58	4,66	0,24	0,22	0,16	0,19	0,26	3,16	4,99	2,84	7,70	8,39	0,16	0,16	0,20	2,75	0,22	5,50	0,19	5,09	0,25	0,27	0,33	5,36	0,28	0,27	0,26	5,85
66	LePn.006D2	0,10	0,02	0,07	0,06	0,05	0,00	0,07	0,08	0,09	0,04	0,69	0,10	2,45	2,19	0,03	4,82	4,51	4,57	0,20	0,03	4,97	5,40	0,04	0,06	0,03	0,00	0,05	0,88	4,13	3,29	4,16	10,16	0,01	0,03	0,01	2,26	0,57	7,31	0,02	7,47	0,11	0,09	1,04	7,23	0,10	0,28	0,11	1,52
67	LePn.006D6	0,98	0,69	0,73	1,02	0,61	0,83	0,54	1,12	1,12	1,18	0,85	1,03	0,59	0,62	0,90	0,86	0,96	1,11	0,85	0,66	1,01	0,96	0,82	0,74	0,67	0,78	1,09	0,66	0,69	0,40	0,85	0,66	0,83	1,00	0,66	0,91	1,10	0,60	1,17	0,60	0,75	0,76	0,74	0,91	0,89	1,04	0,79	0,85
68	LePn.006F1	0,18	0,15	0,24	0,11	3,91	6,34	6,45	0,11	0,09	0,54	0,09		0,05	0,06	0,06	0,05	0,05	0,07	0,03	0,05	0,02	0,03	4,55	0,04	0,02	0,03	5,29	0,02	0,02	0,02	0,02	0,03	0,04	0,02	0,03	0,04	0,05	0,03	0,51	0,04	0,12	0,15	0,15	0,10	0,14	0,12	0,16	0,28
69	LePn.006F3	0,04	0,01	0,04	0,03	0,03	0,01	0,02	0,05	0,04	0,03	0,13	0,04	3,25	4,26	0,03	4,11	4,03	3,56	0,01	0,02	6,19	6,15	0,01	0,02	0,02	0,01	0,05	0,03	5,25	4,37	10,22	4,51	0,02	0,05	0,03	4,15	0,03	5,93	0,03	8,10	0,07	0,09	0,09	5,54	0,05	0,05	0,04	0,07
70	LePn.006G2	1,49	1,47	1,34	1,06	0,44	0,30	0,40	0,87	1,19	1,67	0,54	2,00	1,53	1,45	1,10	1,46	1,36	1,47	1,05	1,52	1,44	1,60	1,25	0,38	0,62	0,99	0,34	0,90	1,26	1,29	1,23	1,28	0,67	0,69	0,73	1,20	0,29	1,25	0,66	1,28	0,76	0,70	0,42	1,30	0,84	0,93	0,67	1,13
71	LePn.006G5	1,12	0,63	0,91	1,02	1,09	0,63	0,91	0,85	1,00	1,06	1,00	0,97	0,70	0,85	0,84	0,98	0,95	0,90	0,65	0,73	0,74	0,79	0,91	0,70	0,05	0,55	0,87	4,25	0,78	0,79	0,84	0,59	0,10	0,08	0,10	0,64	0,80	0,65	0,07	0,72	0,34	0,42	0,78	0,73	0,31	0,85	0,26	0,70
72	empty
73	LePn.006G8	0,16	0,08	0,18	0,35	0,18	0,05	0,13	0,45	0,14	0,15	5,09	0,14	0,09	0,08	0,11	0,11	0,13	0,08	0,06	0,08	0,06	0,05	0,09	5,85	0,05	0,02	0,04	0,08	0,05	0,06	0,03	0,05	4,64	0,08	0,05	0,11	0,04	0,04	0,06	0,07	0,19	0,21	0,17	0,30	0,26	0,21	0,21	0,30
74	LePn.006H2	0,39	0,31	0,39	1,89	3,38	2,76	2,63	0,78	0,75	0,38	2,32	0,70	0,66	0,55	0,48	0,66	0,65	0,68	0,33	0,60	0,55	0,58	0,73	1,72	0,36	0,47	0,42	0,45	0,60	0,59	0,58	0,53	0,65	0,54	0,57	0,56	0,37	0,55	0,33	0,50	0,52	0,39	0,39	0,54	0,37	0,38	0,40	0,35
75	LePn.006H11	2,40	0,44	0,59	0,58	2,31	3,03	3,09	0,77	0,72	0,63	0,63	0,52	0,73	0,43	2,42	0,52	0,47	0,54	3,44	0,31	0,49	0,42	0,41	0,43	0,37	0,48	3,28	3,41	0,42	0,49	0,41	0,42	0,41	0,40	0,48	0,45	2,55	0,44	0,53	0,57	0,56	0,53	3,15	0,48	0,51	0,50	0,54	0,55
76	LePn.007B1	0,06	0,01	0,07	1,16	1,05	0,80	1,06	0,06	1,03	0,97	1,12	1,04	0,06	0,06	1,27	0,08	0,06	0,07	0,04	0,67	0,03	0,04	0,87	0,85	2,15	0,92	1,03	0,94	0,03	0,03	0,03	0,04	2,78	2,52	2,72	0,05	0,82	0,03	2,55	0,05	2,93	2,77	1,04	0,04	2,97	0,03	2,73	0,05
77	LePn.007B2	0,12	0,05	0,12	3,38	3,36	3,27	3,80	5,76	2,98	2,37	0,10	3,45	0,13	0,16	3,80	0,14	0,16	0,15	12,49	0,20	0,05	0,09	0,23	0,11	0,05	0,06	0,03	0,04	0,05	0,08	0,04	0,04	0,05	0,05	0,05	0,09	0,21	0,05	0,07	0,08	0,12	0,10	0,40	0,08	0,08	0,36	0,09	0,12
78	LePn.007B7	1,59	1,79	1,85	1,26	1,19	1,43	1,62	1,37	1,27	1,24	1,51	1,41	1,84	1,56	1,19	1,42	1,61	1,54	1,69	1,09	1,62	1,62	1,25	1,09	1,35	1,54	1,16	1,33	1,69	1,64	1,58	1,75	1,34	1,40	1,44	1,83	1,45	1,91	1,43	1,62	1,55	1,47	1,46	2,06	1,43	1,63	1,42	1,65
79	LePn.007B8	0,16	0,06	0,12	0,19	0,17	0,09	0,11	0,17	0,17	0,19	0,13	0,16	0,13	0,09	0,21	0,10	0,17	0,14	0,12	0,10	0,09	0,09	0,11	0,10	0,05	0,04	0,06	12,91	0,08	0,05	0,10	0,04		0,09	0,09	0,08	0,10	0,09	0,07	0,06	0,35	0,34	0,31	0,26	0,27	13,15	0,30	0,23
80	LePn.007B12	0,13	0,04	0,31	0,14	0,09	0,04	0,07	0,12	0,13	0,10	3,49	0,11	0,11	0,13	0,10		0,15	0,14	0,08	0,05	0,11	0,08	0,05	0,05	0,02	0,05	0,11	0,10	0,05	0,05	0,07	0,08		0,04	0,01	0,04	4,71	0,02	0,04	0,05	0,17	0,14	4,26	0,12	0,10	0,13	0,08	0,12
81	LePn.007C6	1,50	1,25	1,27	1,13	1,23	0,96	1,00	1,37	1,34	0,03	0,91	0,05	1,14	1,34	1,99	1,41	1,34	1,38	1,65	0,02	1,56	1,34	0,01	0,01	1,33	0,02	0,03	0,02	1,29	1,36	1,35	1,23	1,52	0,02	0,01	1,18	0,61	1,20	1,24	1,31	0,03	1,34	0,60	1,40	1,41	1,65	1,27	1,29
82	LePn.007C9	1,57	1,58	1,61	0,17	0,08	0,04	0,08	0,22	0,18	0,16	0,15	0,19	1,44	1,39	0,05	1,42	1,45	1,31	0,18	0,12	1,67	1,82	0,14	0,12	2,09	0,12	0,06	0,09	1,76	1,72	1,77	1,77	1,96	2,09	1,88	1,45	0,07	1,72	1,91	1,68	1,74	1,90	0,07	1,81	2,08	2,43	2,00	1,60
83	LePn.007C10	0,35	0,28	0,44	0,39	0,36	0,28	0,46	0,47	0,37	0,32	0,45	0,35	0,37	0,33	0,36	0,42	0,40	0,35	0,23	0,21	0,20	0,27	0,26	0,26	2,26	0,19	0,28	0,99	0,23	0,21	0,21	0,25	2,01	2,27	2,43	0,27	0,34	0,27	2,24	0,31	2,40	2,19	0,35	0,30	2,46	0,28	2,04	0,32
84	LePn.007D5	1,14	1,05	1,13	1,08	1,05	1,08	1,08	1,65	1,31	1,14	1,40	1,46	1,14	1,19	1,50	1,01	1,04	1,06	1,09	1,11	0,84	1,33	1,31	1,22	1,36	1,49	1,34	1,26	1,25	1,29	1,21	1,24	1,25	1,48	1,47	1,23	1,39	1,13	1,11	1,18	1,43	1,44	1,36	1,20	1,27	1,17	1,36	1,03
85	LePn.007D9	1,09	1,84	1,45	2,89	3,61	4,40	3,53	0,82	4,00	4,34	3,56	3,54	1,61	1,43	3,56	1,57	1,57	1,64	0,41	4,22	1,41	1,47	5,52	3,98	0,17	0,61	5,05	0,05	1,46	1,17	1,61	1,26	0,22	0,67	0,74	1,72	5,21	1,75	0,27	1,91	0,83	0,25	3,72	1,60	0,27	0,56	0,28	1,51
86	LePn.007E1	3,53	5,28	4,31	0,02	4,77	7,11	5,32	0,02	0,01	0,01	0,02	0,02	1,96	2,25	0,02	0,01	0,02	0,02	5,15	0,01	0,00	0,01	0,01	0,01	0,01	0,02	0,01	1,54	0,01	2,49	0,01	0,02	0,03	0,01	0,01	2,38	0,04	0,02	0,02	0,04	0,08	0,07	0,05	0,03	0,05	0,03	0,05	2,25
87	LePn.007E9	1,43	1,82	1,70	1,59	1,40	1,93	1,90	1,71	1,97	1,80	1,63	1,49	1,26	1,49	1,40	1,34	1,37	1,34	1,33	1,61	1,58	1,57	1,83	1,68	0,29	1,38	1,95	1,34	1,67	1,50	1,98	1,83	0,30	0,37	0,36	1,60	1,84	1,73	0,34	1,71	0,48	0,48	1,73	1,90	0,42	1,36	0,47	1,78
88	empty
89	LePn.007G4	0,17	0,09	0,18	0,55	0,57	0,42	0,67	0,75	5,83	0,43	0,25	0,49	0,13	0,14	0,16	0,61	0,75	0,70	0,35	5,92	0,34	0,42	0,33	0,30	0,22	0,24	0,32	0,31	0,31	0,11	0,26	0,33	0,31	0,23	0,26	0,13	0,42	0,33	0,39	0,39	0,44	0,54	0,71	0,48	0,23	0,47	0,52	0,19
90	LePn.007G6	0,04	0,01	0,04	1,41	1,42	0,98	1,41	1,34	1,17	0,57	0,89	0,63	0,02	0,03	0,65	0,02	0,02	0,01	0,04	0,46	0,01	0,01	0,48	0,96	2,42	0,51	1,04	0,05	0,01	0,01	0,02	0,01	2,47	2,59	2,20	0,03	0,66	0,01	2,22	0,04	2,40	2,32	0,84	0,03	2,73	0,54	2,53	0,08
91	LePn.007G7	0,62	0,31	0,51	0,22	0,20	0,11	0,18	0,34	0,24	0,30	0,18	0,28	0,59	0,55	0,19	0,61	0,63	0,53	0,20	0,23	0,34	0,38	0,21	0,14	1,25	0,14	0,08	0,37	0,32	0,41	0,30	0,35	1,14	1,13	1,40	0,36	0,18	0,31	1,28	0,35	1,29	1,23	0,34	0,42	1,24	0,20	1,44	0,45
92	LePn.007H4	0,15	0,11	0,16	7,85	5,28	8,22	8,80	0,24	8,38	8,99	7,41	9,05	0,14	0,13	7,04	0,13	0,12	0,14	0,08	6,49	0,07	0,09	7,66	6,50	0,07	6,65	6,11	0,08	0,07	0,07	0,08	0,08	0,09	0,11	0,15	0,14	8,37	0,12	0,12	0,15	0,16	0,22	9,24	0,20	0,16	0,13	0,23	0,19
93	LePn.007H6		0,26	0,33	5,69	0,68	0,36	0,61	4,90	4,96	4,85	4,28	4,43	0,40	0,42	4,43	0,58	0,56	0,64	0,44	6,09	0,33	0,49	4,51	6,49	0,04	0,05	0,50	0,49	0,29	0,25	0,24	0,26	0,06	0,05	0,05	0,37	0,32	0,31	0,06	0,25	0,14	0,11	0,47	0,36	0,09	0,37	0,09	0,67
94	LePn.007H8	1,48	1,04	1,22	1,81	0,34	0,24	0,32	0,39	1,75	1,75	0,36	0,41	0,98	0,91	0,37	1,17	0,54	0,71	0,69	2,67	0,40	0,29	1,94	2,62	1,10	2,11	0,93	0,13	0,92	0,91	0,82	0,85	1,94	1,94	1,94	0,89	0,77	1,18	1,88	0,82	1,90	1,09	1,03	1,10	0,66	0,98	1,16	1,61
95	LePn.007H10	1,39	1,30	1,46	1,61	1,63	1,50	1,54	1,37	1,53	1,69	1,58	1,37	1,86	1,31	1,47	1,52	1,52	1,42	1,36	1,23	1,15	1,28	1,59	1,06	1,24	1,53	1,25	1,23	1,65	1,40	1,46	1,62	1,40	1,48	1,49	1,68	1,60	1,82	1,47	1,56	1,45	1,48	1,69	1,73	1,41	1,72	1,56	1,54
96	LePn.007H11	0,06	0,03	0,06	0,86	0,44	0,38	0,65	1,39	4,05	0,78	0,05	0,46	0,04	0,04	0,09	1,11	0,99	1,06	0,85	3,96	0,83	0,97	0,71	0,05	0,60	0,05	0,94	0,03	1,04	0,02	0,81	0,81	0,05	1,02	1,03	0,05	0,83	1,23	0,71	1,19	1,26	0,96	1,23	1,23	0,06	0,07	0,98	0,08
97	LePn.008A8	0,13	0,02	0,05	0,96	0,32	0,07	0,25	0,85	1,27	1,31	0,05	0,20	0,01	0,03	0,03	0,99	0,86	1,12	0,60	0,93	0,94	0,93	0,97	0,89	0,62	0,72	0,84	0,17	0,79	0,00	0,66	0,81	1,07	0,73	0,74	0,02	0,56	0,65	0,47	0,49	0,71	0,74	0,79	0,97	0,07	1,62	0,76	0,09
98	LePn.008B11	0,63	0,47	0,67	0,64	0,85	0,53	0,69	0,08	0,85	0,07	0,92	0,06	0,81	0,61	0,73	0,83	0,83	0,74	0,66	0,03	0,72	0,69	0,04	0,68	0,49	0,43	0,70	0,55	0,52	0,49	0,58	0,57	0,51	0,61	0,45	0,60	0,05	0,58	0,58	0,56	0,67	0,62	0,08	0,66	0,62	0,77	0,65	0,70
99	LePn.008C7	0,05	0,03	0,09	0,86	0,19	0,07	0,14	0,13	1,10	0,79	0,02	0,15	0,07	0,08	0,03	0,13	0,14	0,12	1,79	2,13	0,08	0,09	0,85	1,83	1,22	1,72	1,38	0,10	0,08	0,04	0,05	0,06	1,66	0,91	0,86	0,08	1,25	0,08	0,76	0,09	1,08	1,59	1,78	0,10	0,07	2,02	1,59	0,06
100	LePn.008C8	2,63	4,25	3,91	2,29	0,13	0,03	0,04	0,17	2,79	2,14	2,75	2,42	2,52	2,89	0,07	2,95	3,01	3,16	0,06	15,07	3,34	3,62	3,37	3,06	0,04	3,04	0,06	0,04	3,41	3,02	3,48	3,11	0,03	0,03	0,02	3,41	0,06	3,62	0,02	4,01	0,09	0,11	0,09	2,93	0,09	0,10	0,08	3,19
101	LePn.008D6	0,53	0,58	0,55	0,64	0,56	0,65	0,60	0,63	0,63	0,86	0,52	0,84	0,49	0,58	0,58	0,49	0,53	0,56	0,53	0,83	0,48	0,58	0,99	0,54	0,45	0,65	0,76	0,60	0,53	0,55	0,52	0,54	0,43	0,48	0,49	0,54	0,70	0,58	0,49	0,54	1,01	0,96	0,64	0,54	0,91	0,45	1,00	0,57
102	LePn.008D9	0,02	0,01	0,03	0,02	0,03	0,01	0,02	0,02	0,02	0,02	2,76	0,02	2,64	3,22	3,22	0,02	0,02	0,02	0,01	0,01	0,01	0,01	0,01	4,19	0,87	0,55	0,90	0,74	0,53	0,57	0,57	0,60	0,86	0,88	0,93	0,58	0,65	0,53	1,00	0,61	0,05	0,05	0,04	0,03	0,03	0,02	0,04	0,04
103	LePn.008D11	0,05	0,01	0,05	1,62	1,57	1,62	2,13	2,11	1,50	1,64	1,91	1,78	0,04	0,03	1,78	0,05	0,04	0,05	0,02	1,39	0,02	0,02	1,66	1,51	0,02	0,04	1,74	0,02	0,01	0,02	0,01	0,04	0,03	0,02	0,02	0,03	1,70	0,01	0,02	0,03	0,13	0,13	1,79	0,08	0,09	0,07	0,10	0,07
104	empty
105	LePn.008D12	1,05	1,11	0,93	0,92	1,30	1,05	0,83	1,04	0,91	0,94	1,02	1,07	0,80	0,98	0,81	0,94	0,99	1,01	1,01	1,08	1,10	1,11	1,12	1,05	0,01	0,01	0,02	0,01	0,00	3,36	0,14	0,11	3,48	0,01	0,01	3,56	0,03	0,01	0,02	0,03	1,29	1,10	0,93	0,94	1,19	1,02	1,22	0,93
106	LePn.008E6	0,77	0,48	0,54	0,77	0,55	0,44	0,54	0,73	0,65	0,55	0,56	0,57	0,44	0,72	0,64	0,62	0,60	0,65	0,52	0,55	0,61	0,62	0,60	0,57	1,61	0,63	0,63	0,60	0,57	0,49	0,56	0,50	1,61	1,83	1,51	0,48	0,55	0,47	1,59	0,50	1,50	1,44	0,55	0,58	1,68	0,49	1,43	0,59
107	LePn.008E11	1,24	1,54	1,36	0,64	0,49	0,43	0,45	0,46	0,71	0,44	0,73	0,57	1,29	1,06	0,70	1,42	1,26	1,20	2,44	0,38	1,94	1,80	0,51	0,54	0,16	0,04	0,44	2,41	1,60	1,40	1,60	1,60	0,17	0,34	0,34	1,70	0,47	1,49	0,19	1,54	0,40	0,23	0,46	1,58	0,22	1,97	0,24	1,36
108	LePn.008F2	0,02	0,01	0,03	0,75	1,05	0,34	0,52	0,04	0,36	0,35	0,33	0,36	0,03	0,02	0,76	0,06	0,05	0,03	0,43	0,42	0,03	0,02	0,03	0,40	0,12	0,10	0,41	0,14	0,01	0,00	0,00	0,01	0,12	0,11	0,09	0,02	0,43	0,01	0,14	0,02	0,15	0,20	0,44	0,03	0,19	0,12	0,18	0,03
109	LePn.008F7	0,89	0,72	0,91	0,86	0,97	0,95	1,07	0,93	0,73	1,15	1,17	1,25	0,86	0,66	1,35	0,90	0,86	0,78	0,98	0,62	0,70	0,64	0,76	0,79	0,60	0,47	0,90	0,81	0,62	0,65	0,68	0,67	0,64	0,86	0,83	0,73	1,04	0,77	0,87	0,74	1,07	0,94	1,21	0,70	0,89	0,94	0,86	0,74
110	LePn.008G7	0,27	0,15	0,28	0,23	0,24	0,21	0,34	0,87	0,23	4,91	0,21	4,09	0,23	0,18	0,46	0,26	0,20	0,16	0,13	5,08	0,10	0,13	5,17	0,14	0,31	0,81	0,20	0,08	0,18	0,38	0,15	0,18	0,22	0,27	0,31	0,25	0,22	0,21	0,34	0,19	0,53	0,51	0,34	0,30	0,53	0,68	0,47	0,31
111	LePn.008H9	0,81	1,09	0,95	1,08	1,00	1,24	0,94	0,84	0,92	0,88	1,01	0,99	0,79	0,69	1,01	0,77	0,97	0,95	0,91	0,77	0,79	1,20	1,02	0,90	1,26	1,49	0,04	1,58	1,74	1,43	1,75	1,64	1,17	1,23	1,08	1,47	0,04	1,61	1,10	1,58	1,32	1,28	1,08	0,93	1,19	1,20	1,17	0,99
112	LePn.009A11	0,78	0,57	0,65	0,80	0,58	0,54	0,79	0,57	0,97	0,74	0,71	0,87	0,82	1,03	0,98	0,87	1,06	0,75	0,56	0,91	0,86	0,35	0,69	0,66	0,68	0,49	0,67	0,69	0,42	0,68	0,49	0,73	0,68	0,55	0,61	0,78	0,64	0,53	0,67	0,67	0,82	0,97	0,92	0,69	1,03	0,79	0,72	0,48
113	LePn.009B3	0,11	0,04	0,07	0,10	0,10	0,05	0,06	0,09	0,10	0,10	0,06	0,10	0,06	0,09	0,08	0,09	0,10	0,07	2,96	0,04	0,05	0,09	0,04	0,05	0,80	2,47	0,05	2,34	0,03	0,03	0,04	0,01	0,72	0,88	0,79	0,05	0,04	0,04	1,07	0,05	1,21	1,00	0,07	0,05	0,99	0,04	1,09	0,07
114	LePn.009B12	1,49	2,00	1,83	0,62	0,74	0,83	0,85	0,87	0,80	0,74	0,70	0,75	1,33	1,36	0,60	1,36	1,55	1,42	0,73	0,59	1,66	2,03	0,69	0,62	0,70	0,48	0,97	0,76	1,80	1,74	2,32	1,70	1,92	0,76	0,72	1,83	0,88	1,88	0,89	1,94	0,89	0,81	0,95	2,10	0,84	0,76	0,80	1,93
115	LePn.009C5	1,26	0,80	0,77	0,78	0,70	0,55	0,54	0,89	0,57	0,80	0,60	0,87	0,91	1,13	0,81	1,17	1,27	1,24	0,93	1,11	1,08	1,03	0,68	0,58	0,73	1,05	0,83	0,89	1,67	0,72	0,64	0,92	0,73	0,64	0,80	1,34	0,70	0,93	0,94	0,69	0,76	0,67	1,16	0,89	0,97	1,28	0,74	1,03
116	LePn.009C7	0,11	0,01	0,05	2,73	0,05	0,03	0,05	3,08	1,14	2,47	0,08	3,15	0,07	0,22	1,54	0,23	0,23	0,19	0,07	2,48	0,12	0,13	0,18	0,11	0,05	0,02	1,94	0,02	0,01	0,09	0,02	0,02	1,95	0,02	0,02	0,03	0,03	0,05	0,50	0,04	0,02	0,04	0,03	0,03	0,03	0,01	0,03	0,02
117	LePn.009D6	1,51	0,92	0,95	1,55	1,40	1,06	0,97	1,86	1,53	1,71	1,45	1,67	1,35	1,54	1,40	0,98	0,67	0,61	1,84	2,20	0,60	0,35	1,64	1,74	1,13	1,54	1,15	1,12	1,09	0,89	0,93	1,07	0,92	1,23	1,28	0,85	1,24	1,00	1,28	0,97	1,35	1,26	1,00	1,02	1,32	1,10	1,28	0,98
118	LePn.009D8	1,18	1,43	1,49	1,30	1,36	1,34	1,41	1,79	1,14	1,38	1,51	1,28	1,58	1,25	1,28	1,41	1,33	1,34	1,30	1,13	1,27	1,38	1,25	1,16	1,11	0,03	1,24	1,12	1,27	1,36	1,58	1,58	1,09	1,19	1,14	1,23	1,41	1,52	1,17	1,55	1,40	1,30	1,46	1,44	1,33	1,71	1,26	1,44
119	LePn.009D9	0,27	0,08	0,10	0,28	1,21	0,91	0,80	0,08	0,36	0,18	0,02	0,84	0,10	0,15	0,13	0,13	0,15	0,15	0,20	0,08	0,10	0,09	0,06	0,07	0,08	0,07	0,15	0,09	0,07	0,05	0,06	0,06	0,10	0,15	0,07	0,07	0,07	0,08	0,12	0,10	0,23	0,12	0,14	0,09	0,09	0,11	0,11	0,14
120	empty
121	LePn.009F2	0,04	0,02	0,04	0,87	0,46	0,23	0,33	0,83	0,90	0,74	0,06	0,42	0,05	0,03	0,03	0,73	0,73	0,71	1,35	1,55	0,55	0,60	0,63	1,26	1,15	1,43	1,82	0,26	0,45	0,02	0,53	0,53	1,27	0,51	0,45	0,03	1,57	0,53	0,55	0,60	0,57	1,34	1,53	0,54	0,05	1,54	1,16	0,04
122	LePn.009F5	0,02	0,01	0,03	1,14	0,96	0,74	0,99	1,17	1,53	0,64	0,02	1,00	0,02	0,03	0,03	0,77	0,76	0,83	0,62	0,96	0,52	0,62	0,61	0,03	0,43	0,03	0,84	0,02	0,43	0,02	0,42	0,51	0,04	0,40	0,46	0,04	0,71	0,53	0,50	0,57	0,48	0,61	0,92	0,49	0,01	0,03	0,62	0,02
123	LePn.009F12	0,11	0,05	0,10	0,08	0,09	0,05	0,08	0,08	0,09	0,06	0,06	0,07	0,08	0,11	0,11	0,12	0,12	0,09	4,40	0,04	0,08	0,08	0,05	0,07	0,04	0,05	0,07	4,41	0,04	0,05	0,07	0,08	0,04	0,04	0,04	0,08	0,09	0,06	0,06	0,10	0,10	0,08	0,08	0,08	0,05	3,40	0,07	0,10
124	LePn.009G2	1,70	3,62	3,11	0,15	0,10	0,07	0,11	0,09	0,12	0,11	0,11	0,12	2,41	2,43	0,09	2,56	2,90	2,39	2,19	0,07	2,39	3,13	0,09	0,07	0,06	0,06	0,07	3,46	3,59	3,38	3,28	2,88	0,07	0,06	0,06	3,18	0,12	3,06	0,08	3,42	0,11	0,12	0,13	3,25	0,11	4,13	0,10	3,07
125	LePn.009G11	1,14	1,09	1,30	1,14	1,01	0,92	1,15	1,34	1,25	1,03	0,94	1,29	1,43	1,24	1,06	1,19	1,14	1,36	1,10	1,19	1,24	1,31	1,26	1,13	1,28	1,33	1,16	1,38	1,23	1,33	1,31	1,24	1,10	1,34	1,15	1,34	1,29	0,86	1,10	1,22	1,19	1,22	1,46	1,07	1,51	1,30	1,11	1,20
126	LePn.009H2	0,80	0,86	1,11	1,18	1,18	1,93	1,91	1,55	1,24	1,18	1,77	1,42	0,55	0,54	0,55	0,46	0,55	0,52	0,40	1,30	0,39	0,51	1,72	1,50	0,40	0,48	1,97	0,43	0,46	0,40	0,37	0,53	1,51	0,48	0,49	0,38	0,54	0,40	1,27	0,50	0,52	0,57	0,58	0,51	0,45	0,41	0,47	0,99
127	LePn.010A6	0,61	0,57	0,59	0,57	0,76	0,62	0,74	0,73	0,57	0,52	0,57	0,77	0,45	0,55	0,59	0,58	0,69	0,88	0,59	0,51	0,58	0,63	0,55	0,55	1,65	0,50	0,61	1,09	0,63	0,60	0,57	0,59	1,23	1,55	1,31	0,58	0,58	0,58	1,62	0,62	1,26	1,34	0,64	0,55	1,44	0,74	1,31	0,60
128	LePn.010A7	1,21	2,03	2,07	0,56	0,45	0,28	0,41	0,55	0,41	0,47	1,99	0,50	2,05	1,46	1,67	1,99	1,92	1,88	1,53	0,38	1,93	1,95	0,42	1,55	0,44	1,61	0,31	1,93	2,25	2,73	2,10	1,89	0,33	0,38	0,50	1,82	0,31	1,91	0,37	1,96	0,69	0,51	0,38	2,51	0,51	0,40	0,50	1,81
129	LePn.010B2	1,60	0,83	1,08	1,27	0,48	0,22	0,31	0,51	1,15	1,39	0,53	0,47	1,01	0,99	0,43	1,17	0,57	0,75	0,86	2,56	0,38	0,20	1,36	2,16	1,20	1,48	1,37	0,06	0,60	0,64	0,70	0,69	1,57	1,57	1,36	0,45	0,86	0,86	1,41	0,73	1,68	1,41	1,28	0,93	0,91	1,04	1,77	1,76
130	LePn.010B4	0,12	0,05	0,10	0,16	0,17	0,05	0,10	0,15	1,73	0,12	0,12	0,14	0,11	0,09	3,98	0,12	0,11	0,11	0,06	0,06	0,22	0,05	0,08	0,05	0,03	6,07	0,04	0,05	0,07	0,05	0,04	0,08	0,07	0,05	0,07	0,08	0,09	0,01	0,07	0,10	0,12	0,12	0,14	0,10	0,12	0,08	0,12	0,10
131	LePn.010B9	0,25	0,29	0,30	0,57	0,46	0,41	0,45	0,66	0,46	0,40	0,40	0,51	0,22	0,34	0,38	0,23	0,26	0,29	0,44	0,38	0,20	0,28	0,38	0,33	0,47	0,48	0,70	0,73	0,24	0,23	0,34	0,23	1,63	1,82	1,85	0,27	0,42	0,32	1,76	0,32	1,53	0,50	0,57	0,30	1,74	0,52	0,56	0,38
132	LePn.010B11	0,06	0,01	0,04	2,02	0,11	0,06	0,08	0,03	1,81	1,92	0,03	0,11	0,04	0,04	0,04	0,06	0,07	0,06	0,06	3,23	0,02	0,03	2,79	3,03	1,83	2,17	0,04	0,02	0,01	0,01	0,01	0,02	1,61	0,04	0,04	0,03	0,04	0,01	3,35	0,03	0,06	1,98	0,04	0,02	2,04	2,65	1,72	0,03
133	LePn.010B12	0,11	0,05	0,08	0,57	0,44	0,30	0,34	0,56	0,68	0,16	0,48	0,93	0,41	0,54	0,68	0,59	0,58	0,66	0,60	0,12	0,58	0,59	0,12	0,63	0,45	0,62	0,18	0,57	0,58	0,53	0,54	0,53	0,68	0,66	0,59	0,54	0,16	0,58	0,12	0,55	0,71	0,48	0,14	0,50	0,57	0,47	0,51	0,11
134	LePn.010E7	0,14	0,09	0,15	3,76	3,39	6,65	7,65	0,14	3,87	6,11	5,17	6,32	0,09	0,11	4,58	0,12	0,13	0,11	0,06	5,67	0,08	0,07	5,72	5,78	0,04	0,06	5,91	0,08	0,05	0,09	0,07	0,06	0,09	0,06	0,05	0,12	6,91	0,11	0,08	0,13	0,08	0,09	7,58	0,09	0,08	0,06	0,11	6,95
135	LePn.010E8	0,54	0,54	0,55	0,75	0,56	0,52	0,62	1,05	0,83	0,84	0,86	0,66	0,71	0,61	0,74	0,62	0,58	0,61	0,44	0,62	0,63	0,81	0,61	0,58	1,42	0,48	0,60	0,44	0,60	0,87	0,67	0,46	1,29	1,56	1,63	0,59	0,60	0,65	1,44	0,54	1,20	1,39	0,68	0,84	1,61	0,30	1,16	0,57
136	empty
137	LePn.010F1	0,32	0,23	0,31	2,21	1,48	1,84	1,92	1,37	0,59	2,13	1,86	2,14	0,50	0,52	2,19	0,50	0,45	0,44	1,69	2,21	0,32	0,32	1,26	2,04	1,52	1,87	1,69	1,21	0,19	0,28	0,21	0,19	3,54	0,19	0,29	0,22	1,89	0,31	0,21	0,30	0,22	1,73	2,44	0,31	1,89	1,57	2,09	0,29
138	LePn.010F4	1,15	1,10	1,88	0,14	0,11	0,09	0,10	0,89	0,65	0,56	0,10	0,72	1,90	1,39	0,70	1,60	1,38	1,57	0,03	1,16	1,11	1,46	1,73	0,07	0,05	0,45	0,08	0,00	1,21	2,96	1,68	1,43	0,02	0,01	0,02	1,91	0,08	1,79	0,35	1,62	0,03	0,06	0,13	1,32	0,06	1,40	0,08	2,21
139	LePn.010F11	0,82	0,67	0,59	0,96	0,95	0,48	0,73	1,11	0,98	1,11	0,96	1,18	1,03	0,83	0,98	0,84	0,72	0,71	0,62	0,88	0,56	0,78	0,64	0,79	0,54	0,64	0,73	0,67	0,60	0,52	0,62	0,54	0,55	0,58	0,56	0,50	0,56	0,63	0,65	0,57	0,49	0,79	0,57	0,51	0,88	0,79	0,55	0,62
140	LePn.010G5	1,06	0,60	0,60	0,03	0,03	0,01	0,03	2,47	0,58	2,12	0,03	1,79	1,00	1,12	1,91	1,21	0,99	1,12	0,00	1,09	0,91	0,65	1,99	0,00	0,00	4,73	0,02	0,00	0,53	1,58	0,65	0,66	0,02	0,01	0,00	1,24	0,04	0,71	0,43	0,79	0,01	0,02	0,02	0,61	0,01	0,52	0,01	1,10
141	LePn.010G11	0,07	0,01	0,04	3,35	0,11	0,02	0,06	4,02	1,16	3,37	0,09	2,93	0,05	0,21	1,47	0,18	0,21	0,14	0,09	2,31	0,12	0,14	0,20	0,12	0,02	0,02	1,96	0,01	0,01	0,02	0,01	0,01	1,54	0,02	0,01	0,02	0,03	0,01	0,44	0,03	0,03	0,05	0,03	0,02	0,03	0,02	0,04	0,02
142	LePn.010G12	1,06	1,58	1,22	0,81	0,72	0,84	0,85	0,93	0,82	1,13	0,70	1,19	1,23	1,26	0,98	1,31	1,05	1,17	1,02	1,06	1,48	1,64	1,13	0,78	0,78	1,04	1,17	0,88	1,66	1,64	1,87	1,56	0,71	0,81	0,92	1,68	1,22	1,61	0,88	1,49	0,77	0,77	0,98	1,31	0,73	1,09	0,77	1,48
143	LePn.010H2	1,02	0,79	1,08	0,19	0,12	0,07	0,14	0,14	0,12	0,05	1,42	0,05	0,98	0,77	0,78	0,82	0,75	0,65	0,19	0,03	0,52	0,47	0,02	0,02	0,54	0,02	0,03	0,02	0,83	0,74	0,70	0,65	0,59	0,03	0,05	0,81	1,39	0,85	0,77	0,83	0,11	0,93	1,23	1,14	0,89	0,17	0,95	0,98
144	LePn.010H7	0,70	0,41	0,58	0,68	0,74	0,37	0,42	0,73	0,75	0,58	0,58	0,62	0,85	0,83	0,45	0,68	0,62	0,62	0,59	0,48	0,41	0,36	0,43	0,31	1,69	0,42	0,56	0,53	0,44	0,42	0,39	0,42	1,74	1,79	1,97	0,53	0,33	0,51	1,95	0,57	1,85	1,88	0,47	0,53	1,82	0,48	1,73	0,49
145	LePn.011A1	5,02	4,55	4,30	3,68	2,91	3,15	2,52	2,67	4,12	4,91	3,09	3,91	1,63	1,41	3,08	4,57	0,90	3,35	0,78	6,49	0,56	0,26	5,64	4,54	1,85	0,73	3,79	0,37	1,11	1,22	0,88	1,23	0,87	0,85	0,88	1,22	4,38	4,28	1,34	1,08	1,27	1,72	4,14	4,21	1,21	4,52	1,57	5,34
146	LePn.011A2	0,03	0,01	0,04	0,03	0,04	0,01	0,04	0,03	0,03	0,04	0,08	0,03	6,40	6,35	0,03	4,95	4,50	4,75	0,29	0,01	5,05	6,52	0,01	0,01	0,01	0,02	0,03	0,56	6,75	8,05	11,75	9,27	0,01	0,01	0,01	6,55	0,08	9,87	0,02	9,78	0,06	0,06	0,12	7,23	0,06	0,30	0,05	9,49
147	LePn.011A8	0,36	0,19	0,25	0,36	2,31	1,47	1,83	0,43	0,33	0,34	0,44	0,37	0,29	0,31	0,37	0,26	0,20	0,17	2,05	0,35	0,11	0,09	0,39	0,33	2,06	2,48	0,22	2,02	0,15	0,15	0,13	0,13	1,61	2,26	2,12	0,18	0,20	0,16	2,15	0,20	2,14	2,13	0,22	0,17	2,18	2,06	2,17	0,18
148	LePn.011A9	0,76	0,79	0,88	0,84	1,66	1,85	1,91	0,92	1,83	3,22	0,79	0,96	0,57	0,60	0,61	0,67	0,62	0,61	0,60	1,58	0,62	0,74	1,67	0,86	0,52	0,84	1,83	0,80	0,86	0,68	0,67	0,64	0,88	1,08	0,88	0,81	2,15	0,73	1,46	0,83	1,09	0,81	1,87	0,79	0,78	0,77	0,80	0,97
149	LePn.011B2	0,93	0,71	0,78	1,06	1,07	0,68	0,81	1,09	1,12	1,03	1,07	1,15	1,03	0,87	1,01	1,11	1,01	1,04	0,85	0,70	0,87	0,90	0,93	0,84	0,80	0,89	0,59	0,65	0,82	0,72	0,65	0,71	0,64	0,79	0,74	0,64	0,72	0,80	0,86	0,82	0,89	0,82	0,89	0,78	0,78	0,69	0,84	0,77
150	LePn.011B3	0,83	0,82	0,76	1,60	1,22	1,81	1,63	1,77	1,83	1,24	1,57	1,64	0,46	0,49	0,47	0,60	0,53	0,46	0,44	1,22	0,45	0,54	1,57	1,49	0,32	0,46	1,73	0,49	0,38	0,42	0,40	0,49	1,76	0,41	0,41	0,48	0,53	0,41	1,36	0,50	0,46	0,51	0,50	0,42	0,45	0,36	0,49	0,95
151	LePn.011B10	1,24	0,65	0,89	1,08	1,23	0,88	1,08	1,36	1,24	0,95	1,33	1,16	1,27	1,23	1,32	1,28	1,07	1,00	1,08	1,09	0,76	0,33	1,13	1,02	0,77	0,82	0,84	0,66	0,69	0,67	0,71	0,69	0,74	0,90	0,80	0,82	0,88	0,79	0,92	0,69	0,93	1,01	1,04	0,99	1,06	0,77	0,99	0,75
152	empty
153	LePn.011C1	2,06	1,72	1,90	0,06	0,07	0,03	0,05	0,06	0,08	0,05	0,07	0,07	2,13	1,74	0,02	1,44	2,16	2,19	1,55	0,04	1,73	2,01	0,04	0,04	1,59	1,80	0,05	1,87	1,64	1,82	1,50	1,82	1,36	1,48	1,45	1,96	0,08	1,82	1,28	1,77	1,40	1,39	0,05	1,84	1,32	1,87	1,35	1,57
154	LePn.011C5	0,89	0,75	0,68	0,84	1,40	1,27	1,21	1,63	0,77	1,56	0,71	1,62	0,86	0,83	1,39	0,83	1,00	0,82	3,02	0,53	0,82	0,85	0,61	0,50	0,46	0,38	0,64	0,81	0,88	0,71	0,74	0,65	0,54	0,48	0,46	0,70	0,57	0,81	0,50	0,75	0,58	0,64	0,71	0,78	0,57	2,24	0,49	0,78
155	LePn.011D5	1,47	1,17	1,32	0,45	0,45	0,38	0,38	2,85	0,94	1,78	0,44	1,83	1,81	1,40	1,95	1,53	1,46	1,30	0,36	0,99	1,34	1,24	2,49	0,31	0,41	2,67	0,30	0,30	0,99	2,27	1,18	1,33	0,34	0,43	0,39	2,11	0,38	1,24	0,83	1,38	0,41	0,40	0,35	1,39	0,34	1,06	0,35	1,79
156	LePn.011D11	0,03	0,02	0,05	1,85	0,93	0,72	0,81	2,12	2,81	1,09	0,07	0,62	0,04	0,05	0,07	1,17	1,50	1,21	3,71	1,63	1,18	1,34	1,04	0,06	1,06	0,04	1,36	0,05	1,27	0,03	1,25	1,25	0,04	1,25	1,32	0,05	1,05	1,35	0,89	1,41	1,46	1,22	1,36	1,49	0,02	0,04	1,27	0,04
157	LePn.011E2	1,38	1,25	1,30	1,58	1,59	1,21	1,28	1,60	1,84	1,32	1,82	1,06	1,83	1,50	1,67	1,39	1,30	1,22	1,27	1,66	1,17	0,56	1,68	1,42	1,12	0,03	1,16	1,09	1,25	1,21	1,17	1,12	1,11	1,29	1,22	1,20	1,48	1,16	1,23	1,23	1,42	1,12	1,39	1,31	1,36	1,38	1,45	1,26
158	LePn.011E5	0,79	0,77	0,66	0,07	0,04	0,03	0,05	0,09	0,08	0,08	0,02	0,10	0,78	0,86	0,02	0,85	0,49	0,38	1,90	1,99	0,45	0,24	0,12	1,94	1,32	1,90	0,47	0,03	0,84	0,78	0,81	1,00	1,59	0,47	0,44	0,72	0,41	0,87	0,44	0,73	0,62	1,61	0,59	0,77	0,51	2,34	1,75	0,79
159	LePn.011F9	1,19	1,08	0,86	1,15	1,18	1,04	0,87	1,30	1,32	1,19	1,24	1,27	1,15	1,38	0,81	0,87	0,69	0,80	1,06	1,67	0,80	0,62	1,35	0,86	1,18	1,03	1,07	1,15	0,98	0,84	1,01	0,99	1,18	1,16	1,30	0,97	1,08	0,94	1,37	0,93	1,39	1,28	1,04	0,97	1,18	0,82	1,26	0,90
160	LePn.011G11	0,85	0,75	0,82	0,24	0,20	0,19	0,18	1,09	0,21	0,20	0,20	0,21	0,76	0,73	0,18	0,70	0,85	0,88	0,62	0,18	0,86	0,63	0,17	0,14	0,34	0,69	0,11	0,87	0,59	0,69	0,52	0,57	0,41	0,28	0,42	0,63	0,13	0,97	0,38	0,70	0,53	0,49	0,17	0,83	0,53	0,71	0,42	0,19
161	LePn.011H3	1,38	1,22	1,12	1,54	1,48	1,29	1,23	1,72	1,32	1,43	1,49	1,39	1,35	1,51	0,79	1,39	1,51	1,34	1,40	1,66	1,54	1,58	1,49	1,65	0,38	1,08	1,36	1,22	0,98	1,14	1,28	1,13	1,29	1,23	1,30	1,07	1,28	1,15	1,02	1,15	1,29	0,52	1,33	1,36	0,54	1,25	0,47	1,13
162	LePn.012A3	2,37	2,59	2,16	0,67	0,59	0,38	0,40	0,59	0,73	0,51	0,45	0,53	2,25	2,43	0,43	2,19	2,56	2,62	0,38	0,50	3,26	2,86	0,50	0,48	0,37	2,53	0,57	0,49	2,77	2,29	2,84	2,23	0,27	0,29	0,29	2,16	0,52	2,13	0,36	2,37	0,32	0,41	0,48	2,51	0,38	0,43	0,43	2,24
163	LePn.012A12	1,13	1,01	1,11	2,22	2,02	3,11	2,49	2,85	2,42	2,68	0,65	2,37	1,17	1,09	0,93	0,92	1,11	1,01	0,58	3,86	1,13	1,12	4,03	0,90	0,01	0,34	2,87	0,07	1,14	0,79	1,05	0,98	0,01	0,03	0,03	1,15	3,00	1,02	0,02	1,09	0,05	0,04	2,58	1,15	0,03	1,72	0,02	1,38
164	LePn.012B6	1,11	1,37	1,17	1,18	0,95	1,26	1,00	1,08	1,19	0,94	1,21	1,21	1,00	1,17	1,08	1,28	1,19	1,34	1,38	1,12	1,29	1,31	1,28	1,11	0,24	0,13	0,38	0,14	0,22	0,18	0,26	0,17	2,38	2,65	2,55	0,24	0,18	0,20	0,17	0,20	1,18	1,17	1,09	1,30	1,18	1,13	1,02	1,22
165	LePn.012C5	1,18	0,79	1,06	1,35	1,50	0,71	0,89	1,77	1,56	1,48	1,55	1,59	1,32	1,12	1,14	0,88	0,89	0,89	0,93	1,38	0,83	0,68	1,11	0,99	0,60	0,83	1,38	1,43	0,83	1,02	1,10	0,94	0,78	1,26	1,15	1,05	0,89	0,89	1,16	0,85	1,41	1,20	0,98	1,06	1,25	1,08	1,22	1,00
166	LePn.012D6	0,94	0,96	0,94	1,19	1,00	1,07	0,86	1,30	1,31	1,38	1,00	1,30	1,15	1,20	1,18	1,04	1,19	1,22	1,08	1,21	1,24	1,31	1,42	1,18	0,38	0,55	1,46	0,54	0,38	0,47	0,51	0,37	1,04	0,48	0,44	0,33	0,90	0,29	0,81	0,51	0,98	0,97	0,75	1,18	1,04	1,28	0,95	1,02
167	LePn.012E6	0,45	0,28	0,30	1,10	0,74	0,77	0,83	0,95	1,01	0,89	0,72	1,06	0,36	0,44	0,89	0,42	0,39	0,37	0,78	0,76	0,37	0,38	0,83	0,80	1,26	1,40	0,91	0,96	0,31	0,30	0,26	0,29	1,28	1,28	1,33	0,30	0,87	0,21	1,43	0,33	1,49	1,35	0,83	0,32	1,37	0,85	1,27	0,43
168	empty
169	LePn.012F3	0,88	0,56	0,51	0,77	0,81	0,67	0,56	0,86	0,79	0,77	0,87	0,91	0,57	0,75	0,72	0,67	0,78	0,86	0,81	0,78	0,79	0,75	0,88	0,83	0,45	1,09	1,22	1,94	1,21	1,09	1,45	1,21	0,50	0,51	0,57	1,24	1,22	1,23	0,56	1,17	0,59	0,59	0,71	0,53	0,56	0,78	0,59	0,60
170	LePn.012F12	0,54	0,39	0,59	1,94	2,06	2,04	1,85	2,72	2,05	2,11	1,70	2,92	0,50	0,62	2,82	0,52	0,60	0,54	0,43	1,76	0,41	0,52	2,56	1,67	0,39	0,59	0,61	0,92	0,55	0,53	0,89	0,48	0,67	0,50	0,57	0,42	0,66	0,90	0,75	0,62	0,91	0,66	1,95	0,54	0,47	1,86	0,78	0,76
171	LePn.012G1	1,75	3,97	4,15	1,00	1,31	1,47	1,40	1,49	1,29	1,10	1,12	1,25	2,76	2,50	1,15	2,74	2,60	3,30	0,85	0,80	2,88	3,53	1,04	0,92	0,12	2,34	1,17	1,15	2,40	3,20	2,98	3,42	0,14	0,10	0,08	3,62	0,90	3,04	0,12	3,12	0,23	0,18	1,43	3,32	0,16	0,90	0,23	4,06
172	LePn.012G8	0,92	0,02	0,05	1,19	1,02	2,04	2,43	1,16	1,00	1,20	0,60	1,03	0,43	0,12	0,09	0,10	0,15	0,08	0,04	1,33	0,05	0,05	2,19	0,04	2,09	0,03	1,40	0,02	0,01	0,02	0,02	0,02	2,37	2,72	2,51	0,03	2,08	0,02	2,85	0,03	2,52	2,59	2,29	0,03	2,46	2,13	2,50	0,05
173	LePn.012H3	1,08	1,09	0,94	1,36	1,07	1,21	1,02	1,12	1,12	1,07	1,20	1,38	1,22	1,13	1,05	1,05	1,17	1,06	1,15	1,09	1,29	1,13	1,34	1,13	0,57	0,47	2,00	0,41	0,42	0,38	0,42	0,47	0,47	0,46	0,53	0,50	1,65	0,48	0,76	0,44	1,00	1,06	0,94	0,79	0,94	0,61	0,80	0,76
174	LePn.012H6	2,01	3,51	2,61	0,03	2,71	5,15	3,50	0,02	0,02	0,01	0,01	0,01	1,38	1,93	0,01	0,02	0,03	0,04	5,04	0,00	0,01	0,01	0,01	0,00	1,00	0,97	1,14	0,73	0,92	0,84	1,23	0,98	0,90	0,93	0,95	1,07	1,19	0,97	0,95	1,00	0,02	0,03	0,02	0,03	0,02	0,01	0,02	2,98
175	LePn.012H9	1,16	1,39	1,18	1,00	0,84	1,21	0,95	0,99	0,95	1,06	0,91	1,20	1,05	1,04	0,92	1,09	1,18	1,03	1,00	0,90	1,12	1,42	1,17	1,07	0,01	0,02	0,02	0,72	0,01	1,54	0,02	0,01	0,02	0,01	0,02	1,57	0,04	0,02	0,02	0,04	0,97	0,97	0,91	1,24	1,09	1,24	0,93	1,22
176	LePn.013A9	1,70	1,00	0,90	1,43	1,78	0,91	0,97	2,08	2,03	1,94	1,37	1,98	1,65	0,88	0,68	0,71	0,54	0,48	0,86	1,50	0,52	0,37	0,58	0,65	1,11	1,10	1,21	1,06	1,05	0,95	0,99	0,98	0,82	1,05	0,90	0,93	1,11	0,98	1,01	0,94	1,17	1,07	1,11	1,00	0,97	1,27	1,02	0,95
177	LePn.013A11	0,15	0,02	0,09	0,16	0,14	0,02	0,07	0,12	0,03	0,07	3,09	0,09	0,83	0,94	0,05	0,90	1,02	0,96	0,38	0,04	0,56	0,68	0,04	0,04	0,05	0,02	0,02	0,80	0,70	0,70	0,98	0,72	0,06	0,05	0,03	0,56	3,43		0,04	0,62	0,10	0,11	3,91	0,99	0,07	0,85	0,08	1,13
178	LePn.013E5	0,39	0,29	0,33	0,02	0,01	0,01	0,02	0,01	0,03	0,03	0,01	0,02	0,42	0,41	0,01	0,42	0,47	0,44	0,52	2,16	0,30	0,31	0,02	2,17	2,08	1,73	0,25	0,01	0,26	0,27	0,26	0,27	1,62	0,44	0,37	0,32	0,23	0,30	1,76	0,32	0,44	2,05	0,30	0,28	1,84	1,69	2,24	0,30
179	LePn.013E11	0,42	0,07	0,13	0,08	0,11	0,02	0,07	0,09	0,06	0,05	0,06	0,13	0,19	0,25	0,32	0,24	0,25	0,21	0,06	0,06	0,21	0,18	0,04	0,06	0,06	0,05	0,04	0,35	0,14	0,17	0,12	0,15	0,17	0,14	0,11	0,08	0,06	0,09	0,03	0,11	0,31	0,07	0,06	0,13	0,06	0,05	0,07	0,16
180	LePn.013G7	1,49	2,07	2,17	1,12	1,07	1,49	1,78	0,05	1,60	1,31	1,51	1,29	1,60	1,55	3,34	1,47	1,68	1,70	0,86	1,06	1,39	1,80	1,27	1,22	0,63	1,72	1,46	1,30	1,93	2,10	1,89	2,26	0,50	0,59	0,60	2,12	1,32	2,18	0,58	2,03	0,68	0,78	1,57	1,79	0,79	1,61	0,76	2,10
181	LePn.013G12	1,19	1,32	1,25	1,08	1,05	1,43	1,52	1,01	1,39	1,21	1,28	1,26	1,03	1,19	2,82	1,03	1,08	1,09	1,56	1,19	1,16	1,48	1,38	1,32	0,37	1,43	1,54	1,30	1,20	1,25	1,36	1,35	0,39	0,40	0,43	1,30	1,57	1,22	0,43	1,24	0,40	0,39	1,39	1,32	0,41	1,32	0,44	1,22
182	LePn.013H2	0,58	0,33	0,36	0,56	0,41	0,22	0,28	0,68	0,50	0,41	0,51	0,47	0,56	0,79	0,63	0,66	0,97	1,04	0,62	0,53	0,86	0,64	0,34	0,54	0,24	0,18	0,27	0,23	0,37	0,39	0,29	0,36	0,33	0,31	0,47	0,33	0,34	0,35	0,23	0,50	0,58	0,36	0,47	0,39	0,32	0,36	0,30	0,48
183	LePn.013H3	0,05	0,03	0,07	0,07	0,05	0,03	0,05	0,08	0,07	0,05	0,07	0,08	0,04	0,06	0,07	0,06	0,05	0,06	0,10	0,04	0,03	0,04	0,04	0,06	2,86	0,03	0,07	0,02	0,02	0,02	0,02	0,02	3,21	2,85	2,66	0,04	0,06	0,03	2,80	0,05	2,80	2,66	0,07	0,04	2,64	0,05	2,84	0,08
184	empty
185	LePn.013H8	0,37	0,22	0,27	0,50	0,35	0,21	0,25	0,52	0,33	0,35	0,37	0,32	0,30	0,28	0,30	0,28	0,32	0,32	0,20	1,15	0,25	0,22	0,22	1,14	1,57	1,14	0,28	0,19	0,24	0,18	0,20	0,24	1,52	0,60	0,62	0,21	0,21	0,20	1,81	0,20	0,77	1,77	0,30	0,26	1,60	0,96	1,59	0,30
186	LePn.014A3	0,28	0,23	0,29	0,23	0,28	0,28	0,29	0,24	0,28	0,26	0,28	0,29	0,21	0,29	0,23	0,23	0,26	0,25	0,17	0,21	0,19	0,20	0,23	0,23	0,12	0,16	0,20	1,27	0,14	0,14	0,15	0,18	0,16	0,14	0,16	0,22	0,23	0,17	0,21	0,24	0,21	0,21	0,30	0,20	0,20	0,15	0,20	0,22
187	LePn.014A5	0,99	1,02	0,96	1,14	0,95	0,96	0,91	1,20	1,16	1,10	1,14	1,27	1,00	1,08	1,02	1,06	1,10	1,00	1,06	1,09	1,10	1,16	1,03	0,90	1,30	1,21	1,10	1,09	1,14	1,14	1,42	1,08	1,26	1,39	1,23	1,08	1,04	1,11	1,36	1,01	1,33	1,14	0,93	1,15	1,21	1,29	1,22	1,04
188	LePn.014B2	0,02	0,01	0,03	1,76	0,10	0,07	0,12	1,12	2,11	1,87	0,01	0,10	0,02	0,02	0,02	1,02	1,09	1,07	1,91	2,17	0,93	0,88	1,84	1,89	0,91	1,52	1,18	0,07	0,68	0,01	0,65	0,66	1,41	0,68	0,69	0,03	0,77	0,71	1,26	0,73	0,79	0,93	1,08	0,81	0,01	1,70	1,10	0,01
189	LePn.014B8	1,17	1,12	1,02	1,26	1,28	1,14	1,06	1,48	1,48	1,35	1,59	1,47	1,40	1,34	1,34	1,20	1,30	1,35	1,19	1,32	1,24	1,01	1,25	1,20	1,17	1,27	1,21	1,25	1,05	1,32	1,10	1,09	1,32	1,31	1,16	1,08	1,23	1,20	1,39	1,11	1,36	1,37	1,10	1,96	1,48	1,48	1,33	1,16
190	LePn.014C5	0,90	0,85	1,00	0,84	0,82	0,73	0,93	0,60	0,85	0,91	0,88	0,89	0,66	0,85	0,74	0,64	0,75	0,69	0,39	0,66	0,77	0,84	0,76	0,71	0,35	0,86	0,90	0,41	0,92	0,86	0,83	0,67	0,38	0,40	0,38	0,75	0,79	0,83	0,42	0,81	0,52	0,55	1,02	0,93	0,61	0,90	0,48	0,91
191	LePn.014C11	2,51	0,99	0,99	1,94	2,41	1,01	0,93	1,68	1,21	1,83	2,35	1,98	2,00	0,80	0,62	0,68	0,48	0,58	0,88	1,87	0,55	0,32	0,70	0,72	1,06	1,08	1,03	1,24	1,10	1,11	1,04	0,93	1,02	1,01	1,02	1,12	1,23	1,02	0,92	0,91	1,08	1,18	1,29	1,11	1,06	1,50	1,02	1,01
192	LePn.014D8	0,58	0,43	0,60	0,03	0,02	0,01	0,03	0,02	0,03	0,02	0,02	0,02	0,56	0,48	0,02	0,58	0,62	0,55	0,37	0,46	0,44	0,49	0,01	0,49	0,81	0,46	0,79	0,01	0,45	0,43	0,41	0,54	0,41	0,45	0,45	0,51	0,45	0,53	0,53	0,59	0,61	1,03	0,73	0,67	0,59	0,61	1,02	1,08
193	LePn.014D9	1,79	1,99	1,72	0,64	0,54	0,47	0,56	0,67	0,62	0,64	0,53	0,71	1,58	1,83	0,62	1,49	1,77	1,61	1,93	0,71	1,76	1,70	0,70	0,62	0,43	0,67	0,57	1,42	1,87	1,74	2,01	1,81	0,50	0,50	0,53	1,93	0,65	1,61	0,68	1,81	0,63	0,62	0,60	1,80	0,59	1,65	0,62	1,75
194	LePn.014F2	1,04	1,14	1,19	1,09	1,07	1,12	1,22	1,25	1,13	1,15	1,11	1,16	1,17	0,95	1,05	1,07	1,09	1,07	0,93	0,96	1,02	1,27	1,09	1,05	1,42	1,26	1,19	1,14	1,17	1,16	1,09	1,19	1,33	1,39	1,44	1,09	1,12	1,20	1,49	1,11	1,39	1,36	1,14	1,34	1,50	0,93	1,39	1,06
195	LePn.014F6	0,03	0,01	0,03	0,02	0,04	0,01	0,03	0,03	0,02	0,03	0,03	0,03	0,03	0,04	0,02	4,07	4,70	4,26	0,01	0,01	6,01	5,93	0,01	0,01	0,02	0,02	0,04	0,03	9,92	0,02	10,51	10,22	0,02	0,02	0,01	0,03	0,03	11,67	0,02	9,19	0,05	0,05	0,05	11,44	0,04	0,03	0,03	11,49
196	LePn.014H3	0,04	0,02	0,04	0,02	0,02	0,02	0,03		0,02	0,02	0,02	0,02	0,01	0,01	0,01	0,03	4,82	4,83	0,01	0,01	7,22	3,95	0,01	0,01	0,01	0,01	0,02	0,02	6,49	0,02	9,54	8,46	0,01	0,01	0,01	0,03	0,03	5,91	0,02	8,67	0,02	0,04	0,03	5,89	0,02	0,02	0,04	0,05
197	LePn.014H7	0,26	0,14	0,26	1,28	1,37	1,17	1,43	1,33	1,47	0,21	0,22	0,21	0,19	0,20	0,20	0,20	0,19	0,21	0,10	0,12	0,12	0,13	0,17	0,13	1,03	0,16	0,94	0,19	0,13	0,15	0,14	0,15	0,20	0,20	0,17	0,24	1,30	0,17	0,21	0,24	0,29	1,32	1,33	0,20	1,18	0,20	1,30	0,21
198	LePn.014H11	1,71	1,65	1,46	1,33	1,10	0,99	1,07	1,09	0,83	0,04	0,70	0,04	1,91	1,83	1,64	2,04	1,75	1,64	1,01	0,02	1,78	1,48	0,02	0,02	1,30	0,03	0,08	0,04	1,43	1,68	1,63	1,63	1,73	0,03	0,02	1,53	0,52	1,38	1,26	1,69	0,03	1,24	0,55	1,53	1,24	0,78	1,26	1,72
199	LePn.015A8	4,53	4,40	5,39	0,02	0,02	0,02	0,04	0,03	0,02	0,03	3,73	0,02	4,38	4,05	3,48	0,01	0,02	0,02	0,01	0,01	0,01	0,01	0,01	4,18	0,01	0,02	0,02	0,01	0,01	4,39	2,80	2,66	4,01	0,02	0,01	3,91	0,03	0,02	0,02	0,03	0,07	0,07	0,05	0,05	0,05	0,04	0,05	0,07
200	empty
201	LePn.015A10	0,09	0,05	0,09	1,92	0,10	0,07	0,10	2,09	1,87	1,87	0,10	2,07	0,07	0,08	0,11	0,09	0,08	0,09	0,04	1,55	0,05	0,06	1,60	0,07	0,04	1,90	0,08	2,07	0,05	0,05	0,04	0,06	0,06	0,06	0,04	0,10	2,50	0,07	0,06	0,11	0,06	0,07	3,19	0,06	0,05	2,25	0,05	0,08
202	LePn.015B1	0,02	0,02	0,06	0,84	0,73	0,82	0,87	0,84	2,89	0,96	0,02	0,74	0,02	0,03	0,03	1,01	0,73	1,06	0,79	4,17	0,72	0,87	0,85	0,98	0,84	1,33	1,26	0,23	0,86	0,03	0,81	0,85	0,77	0,65	0,61	0,04	1,24	1,00	0,94	0,94	0,77	0,96	1,83	1,04	0,03	1,08	0,98	0,03
203	LePn.015B2	0,04	0,02	0,05	0,06	1,55	0,94	1,60	0,04	0,06	0,04	0,02	0,05	0,05	0,06	0,08	0,06	0,08	0,05	0,06	0,03	0,03	0,03	0,03	0,03	0,02	0,75	0,02	0,45	0,01	0,02	0,02	0,03	1,35	1,51	1,36	0,03	1,49	0,02	0,37	0,04	2,16	0,04	2,26	0,02	0,03	0,79	0,03	0,02
204	LePn.015B5	0,54	0,52	0,52	0,50	0,56	0,47	0,49	0,54	0,59	0,43	0,56	0,48	0,48	0,31	0,45	0,39	0,51	0,45	0,44	0,33	0,37	0,39	0,40	0,39	1,12	0,61	0,46	0,41	0,54	0,51	0,57	0,63	0,34	0,43	0,35	0,49	0,32	0,69	0,46	0,67	0,46	1,00	0,44	0,50	2,12	0,46	0,96	0,41
205	LePn.015B9	3,19	3,18	2,82	1,00	0,64	0,45	0,54	0,88	0,68	0,61	0,61	0,72	3,38	2,48	0,93	2,64	2,21	2,49	0,80	0,75	2,78	2,88	0,71	0,75	0,42	0,48	0,58	0,41	3,52	3,48	3,41	3,21	0,39	0,37	0,36	3,30	0,44	2,92	0,52	3,07	0,51	0,52	0,57	3,31	0,52	0,54	0,55	3,11
206	LePn.015B10	0,58	0,47	0,58	0,68	0,65	0,49	0,61	0,74	0,56	0,59	3,14	0,59	3,20	2,71	2,86	0,59	0,66	0,44	0,46	0,42	0,47	0,43	0,51	2,44	0,36	0,48	0,38	0,57	0,65	2,89	2,20	2,36	2,98	0,47	0,52	3,63	0,59	0,56	0,59	0,50	0,61	0,53	0,65	0,63	0,51	0,87	0,47	0,72
207	LePn.015C2	0,25	0,27	0,33	0,34	0,27	0,27	0,34	0,18	0,30	0,23	0,31	0,29	0,25	0,23	0,31	0,24	0,25	0,25	0,18	0,17	0,18	0,24	0,22	0,22	1,95	0,25	0,34	0,34	0,25	0,27	0,25	0,25	2,14	2,10	1,83	0,26	0,29	0,30	2,06	0,30	2,18	2,09	0,29	0,28	1,99	0,32	2,05	0,29
208	LePn.015C6	0,95	0,61	0,73	1,37	0,19	0,10	0,16	0,22	1,26	1,08	0,18	0,23	0,57	0,67	0,17	0,70	0,38	0,51	0,70	2,00	0,33	0,21	1,46	1,99	1,12	1,61	1,41	0,06	0,56	0,54	0,58	0,50	1,34	1,20	1,04	0,55	0,85	0,59	1,33	0,56	1,14	1,48	0,91	0,69	0,72	0,91	1,43	1,48
209	LePn.015C10	4,24	3,80	3,12	0,02	5,30	6,10	3,62	0,02	0,02	0,01	0,02	0,01	1,96	1,55	0,01	0,01	0,01	0,01	2,97	0,01	0,01	0,01	0,00	0,01	0,01	0,01	0,02	0,32	0,01	2,31	0,01	0,01	0,02	0,01	0,01	1,91	0,03	0,01	0,02	0,03	0,04	0,04	0,04	0,03	0,02	0,02	0,02	3,50
210	LePn.015D6	0,44	0,21	0,21	0,59	0,42	0,20	0,19	0,10	0,53	0,47	0,27	0,61	0,24	0,49	0,87	0,35	0,43	0,38	0,90	0,12	0,36	0,42	0,58	0,12	0,09	1,89	0,05	1,10	0,14	0,12	0,14	0,18	0,14	1,24	1,51	0,17	0,08	0,13	0,12	0,14	1,71	0,16	0,13	0,17	0,32	0,90	0,16	0,16
211	LePn.015E5	1,16	1,19	1,27	1,09	1,04	1,28	1,33	1,65	0,93	1,46	1,56	1,08	1,12	1,17	1,16	1,08	1,01	1,03	1,12	1,23	1,01	1,02	1,14	1,16	1,08	1,36	1,36	1,25	1,11	1,11	0,98	1,08	1,11	1,33	1,20	1,12	1,34	1,10	1,08	1,17	1,35	1,24	1,42	1,13	1,27	1,09	1,34	1,08
212	LePn.015E11	0,20	0,23	0,24	0,24	0,30	0,24	0,33	0,30	0,30	0,32	0,31	0,26	0,25	0,26	0,29	0,22	0,29	0,20	1,24	0,15	0,15	0,19	0,19	0,19	1,96	0,20	0,25	1,57	0,19	0,20	0,16	0,21	1,92	2,05	1,83	0,22	0,26	0,20	1,89	0,22	2,04	1,91	0,31	0,26	2,17	1,25	1,92	0,24
213	LePn.015F4	1,76	1,51	1,82	0,59	0,73	0,52	0,70	0,61	0,55	0,58	0,60	0,66	1,89	1,40	2,10	1,57	1,59	1,57	0,43	0,32	1,35	1,50	0,38	0,36	0,31	0,56	2,35	0,40	1,51	1,60	1,56	1,50	2,00	1,69	1,70	1,52	1,82	2,04	0,40	1,72	1,61	0,49	2,32	1,73	0,45	0,63	0,49	1,56
214	LePn.015F8	1,69	1,75	2,17	0,50	0,54	0,48	0,50	0,59	0,50	0,47	0,54	0,64	1,89	1,69	0,59	1,70	1,56	1,67	0,44	0,39	1,34	1,47	2,46	0,44	0,42	0,45	0,43	0,40	1,53	2,95	1,58	1,90	0,39	0,36	0,47	2,71	0,63	2,58	0,46	2,33	0,48	0,49	0,57	1,61	0,44	0,49	0,42	2,08
215	LePn.015G3	0,06	0,02	0,06	0,28	0,28	0,13	0,20	0,08	0,21	0,07	0,07	0,10	0,03	0,04	0,06	0,05	0,05	0,03	0,15	0,03	0,03	0,04	0,05	0,04	1,95	0,02	0,24	0,17	0,03	0,03	0,02	0,04	2,68	1,98	2,31	0,05	0,18	0,04	2,12	0,06	2,71	2,41	0,21	0,05	2,72	0,61	2,45	0,22
216	empty
217	LePn.015G7	11,11	7,82	6,99	0,12	0,10	0,04	0,06	0,12	0,09	0,06	0,08	0,09	12,83	9,62	0,11	7,55	9,65	9,93	0,07	0,08	8,73	6,19	0,05	0,08	0,03	0,03	0,05	0,03	7,46	6,78	5,62	7,26	0,05	0,04	0,02	6,85	0,05	7,24	0,03	6,77	0,07	0,06	0,07	6,59	0,06	0,07	0,06	7,38
218	LePn.015H9	0,60	0,61	0,59	2,65	1,25	2,47	2,21	0,67	1,42	1,33	1,36	1,56	0,40	0,47	2,16	0,41	0,40	0,43	1,69	2,08	0,41	0,46	2,30	1,93	1,65	1,86	3,21	1,52	0,51	0,55	0,59	0,50	0,22	0,57	0,48	0,69	4,40	0,54	0,58	0,50	0,43	1,86	3,99	0,36	1,50	0,56	1,48	0,52
219	LePn.015H11	0,67	0,58	0,74	0,67	0,64	0,57	0,71	0,74	0,89	0,38	0,70	0,60	0,66	0,66	0,69	0,60	0,75	0,63	1,22	0,41	0,50	0,57	0,61	0,49	0,57	0,66	0,63	0,66	0,61	0,61	0,61	0,58	0,56	0,60	0,59	0,67	0,62	0,64	0,65	0,66	0,69	0,68	0,69	0,63	0,65	0,58	0,61	0,66
220	LePn.016A2	0,01	0,00	0,03	0,01	0,01	0,00	0,02	0,02	0,01	0,01	3,82	0,01	4,26	4,01	3,13	0,01	0,01	0,01	0,01	0,00	0,00	0,00	0,00	4,18	0,01	0,01	0,02	0,00	0,01	4,06	3,86	3,73	4,06	0,01	0,01	3,99	0,03	0,01	0,01	0,02	0,01	0,02	0,02	0,01	0,01	0,01	0,01	4,25
221	LePn.016A8	0,07	0,03	0,06	0,11	0,07	0,04	0,08	0,09	0,06	0,05	0,06	0,06	0,04	0,09	0,10	0,07	0,05	0,07	0,03	0,03	0,02	0,03	0,04	0,04	2,30	0,03	0,04	0,03	0,02	0,02	0,02	0,06	2,16	2,50	2,24	0,05	0,08	0,04	2,44	0,05	2,46	2,61	0,06	0,05	2,47	0,04	2,41	0,08
222	LePn.016A9	1,24	1,31	1,28	0,83	0,71	0,73	0,70	1,49	1,04	0,98	0,75	1,16	1,31	1,41	1,22	1,17	1,14	1,15	0,51	0,98	1,47	1,43	1,71	0,78	0,67	1,04	0,85	0,64	1,22	1,90	1,50	1,35	0,60	0,60	0,62	1,94	0,84	1,48	0,88	1,54	0,65	0,66	0,85	1,35	0,66	1,08	0,75	1,59
223	LePn.016C8	1,26	2,05	2,04	0,26	1,85	1,94	1,93	0,28	0,23	0,25	0,24	0,26	1,19	1,37	0,26	0,28	0,23	0,36	1,65	0,16	0,24	0,28	0,20	0,17	0,24	0,21	0,21	0,79	0,22	1,13	0,21	0,21	0,23	0,27	0,27	1,15	0,17	0,23	0,28	0,26	0,38	0,36	0,24	0,27	0,38	0,17	0,39	1,93
224	empty
225	LePn.016C12	0,04	0,01	0,03	2,78	0,04	0,02	0,03	4,16	0,09	4,57	0,03	2,76	0,02	0,26	0,25	0,19	0,21	0,17	0,14	2,54	0,14	0,18	0,17	0,14	0,01	0,02	2,44	0,01	0,01	0,01	0,02	0,01	1,64	0,01	0,01	0,02	0,02	0,01	0,02	0,02	0,03	0,03	0,03	0,03	0,03	0,03	0,04	0,03
226	LePn.016D8	0,11	0,10	0,13	0,71	0,60	0,59	0,77	0,81	0,64	0,65	0,62	0,62	0,11	0,10	0,69	0,12	0,13	0,11	0,48	0,50	0,08	0,09	0,55	0,49	0,62	0,59	0,76	0,60	0,08	0,08	0,06	0,08	0,61	0,61	0,61	0,10	0,64	0,09	0,62	0,12	0,77	0,69	0,74	0,11	0,68	0,55	0,73	0,13
227	LePn.016E3	0,03	0,01	0,04	0,07	0,03	0,01	0,03	0,07	0,03	0,04	0,03	0,05	4,43	4,96	0,02	4,97	3,44	4,57	0,01	0,01	6,07	4,61	0,01	0,00	0,01	0,02	0,04	3,55	6,03	6,07	9,11	9,88	0,03	0,01	0,01	5,76	0,03	7,59	0,02	6,78	0,03	0,04	0,03	6,54	0,02	0,02	0,02	3,68
228	LePn.016E4	0,70	0,52	0,67	1,22	0,73	0,64	0,83	1,50	1,37	0,76	1,87	1,11	1,28	1,18	1,12	1,15	1,23	1,05	1,22	0,60	1,02	1,10	0,44	1,36	1,09	1,54	0,76	1,33	1,25	1,26	1,00	1,17	1,34	1,26	1,15	1,29	0,83	1,19	0,81	1,24	1,28	1,29	0,87	1,33	1,31	1,34	1,21	0,67
229	LePn.016F8	0,03	0,01	0,04	0,09	0,43	0,40	0,48	0,09	0,08	0,08	0,03	0,43	0,03	0,03	0,03	0,07	0,09	0,06	0,05	1,74	0,04	0,05	0,05	1,85	0,70	2,02	1,76	0,38	0,05	0,02	0,05	0,05	1,97	0,05	0,07	0,03	1,10	0,06	0,06	0,10	0,10	0,77	1,46	0,07	0,03	0,76	0,80	0,06
230	LePn.016F9	0,04	0,05	0,04	0,09	0,08	0,08	0,08	0,14	0,07	0,08	0,06	0,10	0,03	0,04	0,07	0,03	0,04	0,03	0,03	0,07	0,03	0,03	0,08	0,06	1,10	1,06	1,20	1,20	1,12	1,04	1,22	1,20	1,13	1,21	1,19	0,97	1,23	1,05	1,28	1,10	1,81	1,94	0,07	0,03	2,75	0,85	2,68	0,04
231	LePn.016F12	0,52	0,37	0,37	0,02	0,01	0,01	0,02	0,01	0,01	0,01	0,01	0,01	0,39	0,45	0,01	0,50	0,51	0,54	0,43	0,40	0,41	0,43	0,01	0,44	2,15	0,06	0,09	0,05	0,03	0,04	0,03	0,04	2,26	2,17	2,16	0,06	0,09	0,03	1,14	0,07	0,51	0,81	0,55	0,36	0,40	0,53	0,78	0,56
232	LePn.016G6	0,97	0,60	0,48	0,66	0,67	0,63	0,56	0,74	0,61	0,57	0,41	0,75	0,52	0,59	0,71	0,61	0,65	0,59	0,68	0,40	0,59	0,59	0,42	0,20	0,67	0,72	0,89	0,63	0,68	0,99	0,73	0,73	0,34	0,67	0,34	0,86	0,65	0,82	0,75	0,50	0,75	0,80	0,69	0,87	0,84	0,62	0,79	0,84
233	empty
234	LePn.017A3	1,85	1,60	1,58	0,46	1,93	1,40	1,46	0,59	0,48	0,56	0,43	0,58	1,24	1,50	0,61	0,59	0,66	0,57	1,51	0,61	0,57	0,74	0,60	0,43	0,41	0,37	0,62	1,19	0,50	1,28	0,41	0,47	0,32	0,39	0,40	1,18	0,49	0,42	0,47	0,52	0,63	0,73	0,72	0,76	0,61	0,74	0,60	1,55
235	LePn.017A7	0,03	0,01	0,03	5,23	0,05	0,03	0,04	5,17	0,18	7,51	0,04	4,42	0,03	0,21	0,40	0,24	0,20	0,19	0,09	2,92	0,11	0,11	0,13	0,09	0,01	0,02	2,06	0,02	0,02	0,02	0,01	0,02	2,08	0,03	0,01	0,03	0,04	0,02	0,10	0,04	0,01	0,02	0,01	0,02	0,02	0,01	0,02	0,02
236	LePn.017A10	1,99	2,82	2,44	1,70	1,65	2,15	2,21	2,07	1,80	1,56	2,12	2,13	2,42	2,38	1,75	2,05	2,52	2,12	2,17	1,56	2,02	2,29	1,65	1,63	0,25	1,46	1,85	1,31	2,25	2,59	2,23	2,38	0,28	0,20	0,21	2,58	2,09	2,80	0,25	2,63	0,26	0,26	2,27	2,83	0,25	2,34	0,21	2,35
237	LePn.017B6	0,54	0,39	0,52	0,70	0,63	0,46	0,56	0,73	0,62	0,59	0,58	0,66	0,46	0,53	0,56	0,55	0,53	0,47	0,44	0,42	0,44	0,49	0,47	0,42	0,41	0,49	0,62	0,60	0,43	0,38	0,42	0,39	1,03	1,11	1,08	0,42	0,49	0,48	1,18	0,51	1,08	0,52	0,56	0,51	1,16	0,50	0,52	0,47
238	LePn.017C4	1,16	1,13	1,31	0,13	0,96	1,12	1,09	0,13	0,06	0,11	0,12	0,13	1,41	1,10	0,10	1,27	1,26	1,05	0,94	0,08	0,90	1,12	0,07	0,06	1,93	1,27	0,07	1,12	1,35	1,27	1,05	1,26	1,88	1,82	1,42	1,00	0,12	1,37	1,55	1,02	1,70	1,58	0,15	1,38	1,77	1,07	1,60	1,14
239	LePn.017D1	2,95	5,56	5,28	0,13	0,14	0,05	0,11	0,15	0,07	0,10	0,20	0,10	4,83	5,09	0,11	5,97	6,09	5,05	0,05	0,04	4,33	5,64	0,06	0,06	0,06	0,04	0,07	0,07	5,48	5,53	5,67	5,29	0,05	0,06	0,04	6,49	0,06	5,24	0,08	6,45	0,12	0,11	0,13	5,67	0,10	0,07	0,06	5,10
240	LePn.017D6	0,03	0,01	0,04	0,03	0,04	0,00	0,03	0,03	0,02	0,03	0,02	0,02	0,02	0,02	0,01	0,02	0,04	0,02	0,01	0,01	0,01	0,01	0,01	0,01	0,01	0,01	0,02	0,01	0,01	0,01	0,01	0,01	0,02	0,01	0,01	0,02	0,02	0,01	0,01	0,03	0,05	0,06	0,05	0,03	0,03	0,03	0,03	0,03
241	LePn.017E6	0,23	0,07	0,13	0,04	0,03	0,01	0,03	0,15	0,02	0,04	0,02	0,04	0,14	0,19	0,02	0,18	0,16	0,10	0,09	0,09	0,06	0,04	0,03	0,09	0,10	0,08	0,20	1,53	0,09	0,09	0,09	0,10	2,63	2,73	2,66	0,11	0,14	0,10	0,11	0,11	2,91	0,22	0,18	0,14	0,13	0,12	0,21	0,17
242	LePn.017F10	2,45	1,37	1,88	1,62	1,64	1,66	1,61	0,07	1,52	0,06	2,30	0,07	2,17	2,06	2,05	2,21	2,08	2,57	1,69	0,03	2,35	2,25	0,03	1,63	1,37	1,56	1,38	1,37	2,32	2,03	1,55	2,08	1,38	1,46	1,49	2,04	0,06	2,01	1,55	2,09	1,70	1,60	0,08	1,95	1,44	1,73	1,47	1,98
243	LePn.017G1	0,23	0,20	0,40	0,04	0,03	0,04	0,07	3,24	0,29	0,05	0,03	0,06	0,23	0,30	0,02	0,31	0,34	0,25	0,04	4,78	0,21	0,24	4,54	0,02	0,02	6,58	0,04	0,01	0,20	0,42	0,21	0,24	0,02	0,02	0,01	0,44	0,05	0,32	0,03	0,32	0,03	0,05	0,06	0,30	0,05	0,47	0,04	0,47
244	LePn.017G4	0,44	0,31	0,32	1,89	1,00	0,39	0,35	2,66	0,76	2,67	0,71	2,04	0,58	0,78	0,97	0,89	0,81	0,78	0,52	1,74	0,45	0,51	0,61	0,51	0,33	0,41	1,94	0,23	0,26	0,35	0,33	0,31	1,57	0,21	0,26	0,36	0,36	0,33	0,26	0,42	0,29	0,30	0,36	0,37	0,28	0,35	0,27	0,30
245	LePn.017G6	0,02	0,00	0,03	0,09	0,99	0,63	1,02	0,17	0,14	0,11	0,01	1,01	0,02	0,02	0,01	0,14	0,18	0,16	0,06	0,09	0,10	0,13	0,08	0,06	0,08	0,06	0,12	0,82	0,09	0,01	0,10	0,10	0,06	0,05	0,06	0,02	0,10	0,10	0,07	0,14	0,08	0,16	0,14	0,12	0,06	0,11	0,14	0,03
246	LePn.017G10	0,03	0,01	0,03	4,78	0,03	0,01	0,02	6,60	0,04	7,50	0,02	5,42	0,02	0,19	0,23	0,19	0,21	0,17	0,11	2,71	0,10	0,11	0,13	0,09	0,01	0,02	2,12	0,01	0,01	0,01	0,01	0,01	1,93	0,02	0,01	0,02	0,03	0,01	0,02	0,03	0,02	0,02	0,02	0,01	0,01	0,01	0,01	0,01
247	LePn.017H2	0,19	0,09	0,15	0,74	0,66	0,58	0,80	0,17	0,56	0,12	0,12	0,54	0,17	0,13	0,65	0,14	0,13	0,13	0,10	0,07	0,09	0,10	0,07	0,08	0,03	1,59	0,07	0,04	0,07	0,06	0,09	0,09	0,02	0,03	0,03	0,14	0,10	0,11	0,03	0,14	0,12	0,11	0,16	0,18	0,09	0,10	0,06	0,16
248	LePn.017H5	0,15	0,05	0,12	0,19	0,12	0,05	0,11	0,18	0,14	0,16	0,14	0,14	0,16	0,14	0,18	0,15	0,12	0,14	0,10	0,11	0,09	0,10	0,12	0,12	0,06	0,06	0,06	0,06	0,06	0,04	0,04	0,06	0,06	0,06	0,04	0,08	0,08	0,05	0,06	0,07	0,11	0,12	0,12	0,09	0,09	0,09	0,08	0,10
249	empty
250	LePn.017H9	0,56	0,47	0,50	1,23	0,88	1,13	1,00	0,35	0,94	0,89	0,91	0,80	0,47	0,57	0,97	0,50	0,49	0,46	0,54	0,89	0,51	0,61	1,00	0,85	1,44	0,72	1,25	1,13	0,51	0,56	0,45	0,46	1,38	1,39	1,49	0,50	0,95	0,51	1,39	0,47	1,43	1,34	1,02	0,49	1,20	0,57	1,53	0,54
251	LePn.018A11	0,05	0,02	0,04	0,37	1,57	1,98	1,84	0,48	0,66	0,35	0,03	1,89	0,03	0,02	0,03	0,36	0,38	0,32	0,31	0,63	0,29	0,36	0,33	0,43	0,28	0,35	0,47	1,59	0,28	0,02	0,20	0,26	0,27	0,28	0,27	0,04	0,30	0,27	0,34	0,30	0,36	0,42	0,46	0,40	0,03	0,35	0,38	0,03
252	LePn.018A12	0,59	0,42	0,46	1,39	0,56	0,49	0,53	0,17	1,58	1,93	0,49	0,66	0,45	0,51	0,46	0,38	0,38	0,36	0,43	2,44	0,26	0,31	1,05	1,35	1,26	1,37	0,54	0,67	0,44	0,40	0,38	0,34	1,05	0,48	0,50	0,39	0,49	0,33	2,03	0,38	0,53	1,44	0,51	0,30	1,31	1,45	1,30	0,46
253	LePn.018B6	1,03	1,12	0,97	1,21	1,23	1,16	0,99	1,13	0,99	1,11	0,98	1,01	0,87	1,00	1,01	1,07	1,02	1,01	0,98	1,04	0,99	1,26	1,17	1,33	1,39	1,64	1,22	1,40	1,27	1,12	1,24	1,11	1,37	1,51	1,29	1,19	1,07	1,20	1,61	1,03	1,13	1,19	1,05	1,09	1,34	1,15	1,27	1,10
254	LePn.018C8	0,10	0,05	0,07	5,37	0,08	0,06	0,06	6,06	0,07	5,46	0,06	6,63	0,05	0,03	4,05	0,11	0,08	0,08	0,04	0,03	0,04	0,04	0,04	1,23	0,04	1,56	0,06	0,05	0,04	0,06	0,03	0,04	0,05	0,04	0,05	0,07	0,07	0,05	0,10	0,05	0,09	0,11	0,08	0,06	0,10	0,05	0,09	0,09
255	LePn.018D9	0,80	0,56	0,54	0,29	0,40	0,30	0,31	0,41	0,53	0,43	0,45	0,48	0,60	0,66	0,45	0,68	0,67	0,60	0,83	1,40	0,54	0,56	0,37	1,48	1,43	1,16	1,40	0,41	0,73	0,73	0,78	0,74	1,22	0,75	0,62	0,64	0,87	0,75	1,17	0,62	0,81	1,34	1,04	0,67	1,06	0,98	1,38	0,57
256	LePn.018F4	0,15	0,04	0,11	0,11	0,08	0,03	0,06	0,10	0,05	0,08	0,12	0,09	0,87	0,29	3,57	0,23	0,31	0,27	0,13	0,01	0,16	0,20	0,01	0,02	3,68	0,21	0,04	0,24	0,24	0,36	0,33	0,27	0,06	0,24	0,22	0,36	0,11	0,23	0,01	0,34	0,35	2,97	0,22	0,34	3,43	0,34	3,01	0,34
257	LePn.018F9	0,03	0,01	0,02	0,47	0,04	0,01	0,03	0,02	0,35	0,02	0,03	0,35	0,02	0,05	0,02	1,65	1,62	1,36	0,02	0,00	1,59	2,13	0,30	0,01	0,00	0,02	0,02	0,02	2,01	0,01	3,66	3,11	0,02	0,01	0,00	0,02	0,03	2,46	0,01	2,80	0,04	0,04	0,03	1,97	0,48	0,03	0,03	5,05
258	LePn.018G11	0,05	0,01	0,03	1,30	0,40	0,26	0,36	0,23	1,15	1,55	0,02	0,47	0,03	0,03	0,03	0,25	0,26	0,27	1,59	1,51	0,19	0,22	1,60	1,57	1,16	1,18	1,64	0,31	0,15	0,02	0,12	0,15	1,24	1,23	1,24	0,03	1,48	0,16	1,10	0,15	1,28	1,21	1,62	0,19	0,02	1,11	1,23	1,12
259	LePn.018H9	0,67	0,66	0,64	0,28	0,24	0,17	0,24	0,26	0,28	0,22	0,22	0,24	0,56	0,77	0,28	0,62	0,61	0,44	0,17	0,17	0,56	0,48	0,28	0,19	0,19	0,20	0,24	0,84	0,61	0,56	0,79	0,64	0,15	0,15	0,20	0,62	0,25	0,78	0,18	0,52	0,28	0,24	0,31	0,83	0,21	0,27	0,26	0,82
260	LePn.019A5	4,49	2,65	4,09	0,01	3,18	4,75	5,99	0,01	0,01	0,01	0,01	0,02	0,01	0,01	0,02	0,01	0,01	0,01	3,52	0,00	0,00	0,00	0,01	0,00	0,01	0,01	0,01	0,02	0,00	0,01	0,00	0,01	0,02	0,01	0,01	0,02	0,02	0,01	0,01	0,02	0,02	0,02	0,02	0,02	0,02	0,01	0,01	0,05
261	LePn.019A12	0,68	0,70	0,73	0,71	0,49	0,39	0,47	0,56	0,71	0,44	0,39	0,44	0,52	0,76	0,47	0,71	0,78	0,71	0,40	0,39	0,63	0,77	0,46	0,45	0,59	0,87	0,46	0,44	0,78	0,72	0,68	0,68	0,60	0,74	0,66	0,74	0,44	0,75	0,72	0,83	0,65	0,73	0,46	0,71	0,63	0,38	0,66	0,76
262	LePn.019C9	0,61	0,73	0,71	0,74	0,52	0,53	0,64	1,09	0,59	0,60	0,59	0,60	0,45	0,61	0,51	0,50	0,48	0,46	1,01	0,52	0,56	0,71	0,54	0,59	1,51	1,18	0,79	1,26	0,70	0,63	0,66	0,70	1,43	1,51	1,29	0,65	0,62	0,72	1,15	0,70	1,39	1,37	0,67	0,76	1,47	1,07	1,34	0,75
263	LePn.019C12	0,04	0,02	0,04	0,02	0,08	0,06	0,04	0,01	0,02	0,01	0,01	0,01	0,01	0,01	0,02	0,01	0,01	0,01	0,04	0,01	0,01	0,01	0,01	0,01	1,12	0,02	0,03	0,01	0,01	0,01	0,01	0,01	0,02	0,02	0,01	0,03	0,03	0,01	0,02	0,03	0,03	0,97	0,02	0,01	3,10	0,01	0,99	0,01
264	LePn.019D6	0,09	0,03	0,05	0,07	0,07	0,01	0,03	0,06	0,06	0,05	0,05	0,07		0,35	0,30	0,31	0,39	0,35	5,28	0,19	0,23	0,25	0,25	0,09	0,02	6,31	0,04	4,33	0,03	0,03	0,05	0,04	0,04	4,48	5,81	0,03	0,03	0,03	0,01	0,04	4,03	0,07	0,07	0,08	0,04	4,64	0,03	0,05
265	empty
266	LePn.019D11	0,37	0,17	0,30	0,05	0,11	0,09	0,15	0,04	0,17	0,17	0,34	0,17	0,24	0,42	0,22	0,31	0,37	0,32	0,36	0,32	0,26	0,14	0,19	0,29	0,40	0,26	0,32	0,14	0,17	0,19	0,18	0,19	0,76	0,73	0,87	0,23	0,24	0,17	0,26	0,20	1,13	0,41	0,37	0,22	0,37	0,31	0,46	0,27
267	LePn.019G2	0,92	0,76	0,76	1,17	0,97	0,80	0,78	1,84	1,07	1,22	1,10	1,30	0,94	1,07	1,09	1,05	0,95	0,91	0,93	1,10	0,63	1,09	0,93	0,95	0,67	0,84	0,82	0,84	0,65	0,77	0,58	0,72	0,65	0,70	0,77	0,67	0,73	0,79	0,77	0,80	0,64	0,79	0,90	0,73	0,81	0,81	0,63	0,70
268	LePn.019H4	0,10	0,04	0,08	0,13	0,14	0,06	0,08	0,12	0,11	0,08	0,10	0,09	2,56	1,95	2,18	1,33	2,40	1,00	1,13	0,05	1,93	2,36	0,04	0,04	2,41	2,84	0,06	1,58	2,36	3,07	2,63	2,67	0,05	1,68	1,64	3,01	1,71	2,84	0,06	3,30	1,94	2,70	1,83	2,89	2,85	1,36	2,77	0,06
269	LePn.020A5	1,89	2,24	2,08	0,38	0,37	0,24	0,34	0,40	0,39	0,30	0,26	0,34	1,46	1,76	0,31	1,57	1,99	1,69	1,39	0,26	2,24	2,11	0,21	0,25	0,71	0,26	1,45	1,27	2,08	2,13	2,13	2,25	0,77	0,95	0,94	2,06	0,37	2,17	0,87	2,25	0,90	0,69	0,29	2,27	1,07	1,67	0,83	1,96
270	LePn.020B9	0,12	0,06	0,07	0,12	0,09	0,06	0,08	0,10	0,10	0,04	0,09	0,04	0,09	0,13	0,44	0,11	0,11	0,10	1,65	0,03	0,08	0,10	0,02	0,01	1,11	1,58	1,63	1,45	1,42	1,27	1,78	1,64	1,29	1,38	1,29	1,26	1,48	1,45	1,28	1,38	0,05	0,09	0,11	0,11	0,12	1,50	0,12	0,16
271	LePn.020B12	1,53	1,16	1,13	0,99	1,08	0,82	0,84	1,49	1,26	1,10	0,98	1,19	1,41	1,11	1,10	1,14	1,03	1,15	1,17	1,17	1,22	1,11	1,07	1,11	0,06	0,02	0,06	0,04	0,06	0,04	0,07	0,08	0,08	0,03	0,02	0,07	0,05	0,07	0,06	0,09	0,99	0,94	0,88	1,15	0,93	1,19	0,86	1,04
272	LePn.020D4	0,34	0,20	0,28	0,39	0,33	0,26	0,36	0,55	0,34	0,34	0,49	0,49	0,30	0,25	0,47	0,28	0,34	0,30	0,40	0,18	0,17	0,23	0,22	0,23	0,27	0,41	0,32	0,41	0,18	0,18	0,15	0,19	0,23	0,35	0,27	0,12	0,23	0,18	0,32	0,24	0,48	0,51	0,35	0,23	0,35	0,49	0,44	0,22
273	LePn.020D5	0,35	0,20	0,27	0,47	0,45	0,31	0,43	0,03	0,34	0,36	0,55	0,38	0,29	0,28	0,65	0,39	0,47	0,39	0,27	0,26	0,24	0,30	0,30	0,40	0,28	0,17	0,45	0,29	0,16	0,18	0,16	0,18	0,28	0,28	0,29	0,25	0,27	0,19	0,31	0,21	0,43	0,38	0,33	0,23	0,38	0,31	0,37	0,26
274	LePn.020D6	0,96	0,53	0,52	0,83	0,66	0,51	0,52	0,97	0,84	1,07	0,71	0,78	0,67	0,56	0,68	0,76	0,86	0,84	0,77	0,72	0,62	0,78	0,62	0,55	1,16	1,26	1,31	1,41	1,20	1,00	1,27	1,12	1,21	1,29	1,31	1,29	1,12	1,15	1,40	1,15	0,75	0,75	0,62	0,70	0,72	0,72	0,76	0,67
275	LePn.020D7	0,06	0,03	0,05	2,13	0,07	0,03	0,05	1,28	0,07	0,90	0,06	1,17	1,46	0,89	3,44	1,25	1,23	1,14	0,05	0,02	1,18	1,43	0,02	0,30	1,33	3,19	0,03	0,04	1,29	1,29	1,55	1,43	0,05	1,23	1,18	1,44	0,08	1,28	0,04	1,38	1,09	1,17	0,09	1,41	1,65	0,04	1,27	0,05
276	LePn.020D11	0,96	0,90	0,95	2,43	1,32	1,00	0,94	0,11	0,98	1,91	0,65	1,98	0,62	0,56	1,42	0,45	0,54	0,50	0,03	0,13	0,62	0,55	1,08	0,05	0,03	0,84	0,17	0,05	0,37	0,31	0,48	0,41	0,04	0,04	0,03	0,56	0,14	0,44	0,04	0,57	0,12	0,11	0,22	0,56	0,65	0,15	0,08	0,59
277	LePn.020E2	1,37	1,53	1,46	0,55	0,51	0,53	0,64	0,07	0,51	0,50	0,52	0,57	1,22	1,25	0,56	1,23	1,09	1,41	1,27	0,49	1,57	1,63	0,54	0,60	1,03	1,29	0,53	1,13	1,72	1,66	1,70	1,63	0,95	0,99	1,06	1,37	0,61	1,48	0,99	1,58	1,08	1,00	0,60	1,67	1,08	1,59	1,10	1,57
278	LePn.020E12	0,19	0,09	0,13	0,24	0,19	0,14	0,21	1,92	0,15	0,18	0,16	0,19	1,34	2,09	0,15	0,11	0,14	0,12	0,13	0,13	0,08	0,11	0,14	0,09	0,11	0,11	0,20	0,42	0,10	0,09	0,10	0,10	0,13	0,13	0,13	0,13	0,14	0,11	0,15	0,13	0,24	0,22	0,21	0,14	0,17	0,11	0,18	0,16
279	LePn.020F7	0,16	0,04	0,08	2,21	0,57	0,19	0,34	0,04	2,13	2,26	0,05	0,10	0,11	0,11	0,11	0,17	0,13	0,10	0,23	3,41	0,07	0,06	2,34	2,48	1,99	2,39	0,05	0,07	0,05	0,03	0,03	0,06	2,21	0,07	0,09	0,04	0,09	0,04	3,48	0,07	0,13	1,48	0,07	0,08	1,69	2,16	1,71	0,09
280	LePn.020G4	0,08	0,02	0,06	0,12	0,15	0,08	0,11	0,09	0,10	0,09	0,10	0,13	0,06	0,06	0,09	0,08	0,07	0,06	0,03	0,07	0,04	0,03	0,06	0,07	0,04	0,05	0,06	1,69	0,04	0,03	0,03	0,04	0,05	0,04	0,05	0,04	0,09	0,03	0,06	0,07	0,05	0,08	0,09	0,05	0,06	0,03	0,07	0,05
281	empty
282	LePn.020H9	1,10	1,04	1,05	1,06	0,92	1,50	1,18	1,06	1,17	1,07	1,40	1,02	0,91	1,14	1,29	0,88	0,89	1,00	0,88	1,07	1,05	1,18	1,51	1,27	0,53	0,67	0,74	0,81	0,62	0,58	0,74	0,64	0,63	0,74	0,67	0,85	0,71	0,71	0,69	0,72	1,42	1,27	1,58	1,01	1,50	1,19	1,25	1,09
283	LePn.020H10	0,60	0,46	0,63	0,04	0,04	0,03	0,04	1,81	0,05	1,70	0,04	1,66	0,91	0,55	1,67	0,60	0,54	0,57	0,01	6,12	0,45	0,50	4,91	0,01	0,01	4,28	0,03	0,31	0,54	1,85	0,59	0,76	0,02	0,01	0,01	1,35	0,04	0,89	2,27	0,79	0,05	0,05	0,05	0,62	0,05	0,04	0,05	0,90
284	LePn.021B5	0,21	0,08	0,15	0,64	0,66	0,56	0,71	0,81	0,63	0,63	0,65	0,78	0,17	0,16	0,66	0,16	0,14	0,30	0,44	0,49	0,09	0,10	0,58	0,50	0,52	0,50	0,57	0,58	0,09	0,07	0,06	0,08	0,69	0,65	0,60	0,12	0,63	0,08	0,67	0,14	0,61	0,70	0,65	0,10	0,59	0,48	0,62	0,13
285	LePn.021C6	0,93	0,47	0,55	0,94	0,96	0,56	0,69	1,16	0,79	0,90	0,93	0,81	0,85	1,06	1,86	1,16	0,82	1,00	0,89	1,12	0,68	0,98	2,41	0,76	1,99	0,64	0,69	0,64	0,59	0,53	0,55	0,43	0,59	0,68	0,63	0,49	0,50	0,41	0,51	0,49	0,65	2,07	0,57	0,57	1,62	0,57	1,53	0,57
286	LePn.021E7	1,21	0,96	1,12	1,30	1,13	0,98	1,14	1,54	1,29	1,25	1,35	1,32	1,41	1,38	1,22	1,08	1,29	0,99	0,85	1,08	0,93	0,83	0,93	0,89	0,79	0,92	0,94	0,90	0,85	0,90	0,69	0,85	0,95	0,94	1,08	1,02	1,14	1,00	1,09	1,04	1,05	1,10	1,27	0,92	1,10	1,16	1,08	1,01
287	LePn.021F1	1,92	1,31	1,35	0,03	0,02	0,01	0,03	0,02	0,02	0,02	0,02	0,02	2,57	1,92	0,01	2,45	1,80	2,18	2,35	1,72	2,05	1,68	0,01	1,60	2,36	1,40	1,67	0,01	1,34	1,44	1,19	1,44	1,29	1,24	1,34	1,57	1,62	1,72	1,44	1,60	1,37	2,83	2,01	1,59	1,40	1,36	3,09	2,53
288	LePn.021F4	2,42	2,64	3,06	0,08	0,05	0,02	0,03	2,11	0,52	1,04	0,06	1,13	3,48	2,41	1,36	2,87	2,74	3,41	0,03	1,22	2,85	1,85	2,72	0,02	0,04	2,89	0,04	0,01	3,03	13,66	3,32	5,67	0,05	0,03	0,02	10,58	0,04	4,63	0,75	5,56	0,14	0,21	0,20	2,92	0,14	1,28	0,17	5,13
289	LePn.021G10	2,92	4,08	4,56	1,50	1,36	2,04	2,34	1,42	1,60	1,58	2,01	1,67	2,71	4,01	2,16	4,15	3,42	3,82	0,07	1,66	2,17	4,03	1,57	1,70	0,05	0,05	1,82	1,46	3,64	3,56	3,21	3,54	0,08	0,06	0,06	3,91	2,03	3,98	0,06	3,98	0,07	0,07	2,10	3,83	0,08	1,50	0,06	3,73
290	LePn.021G12	2,72	4,90	4,28	1,46	0,78	0,23	0,31	2,59	1,28	0,49	0,44	0,39	3,06	3,45	0,29	3,49	3,22	4,26	0,39	0,17	4,44	5,31	0,19	0,24	0,01	0,06	0,30	0,03	3,93	3,91	4,49	3,95	0,03	0,02	0,02	4,24	0,32	3,94	0,04	3,66	0,06	0,06	0,21	4,25	0,06	0,07	0,06	4,38
291	LePn.022A6	0,56	0,25	0,34	0,39	0,49	0,26	0,33	0,55	0,41	0,48	0,42	0,46	0,39	0,45	0,52	0,43	0,42	0,44	0,35	0,34	0,39	0,34	0,39	0,39	1,82	0,33	0,43	0,38	0,32	0,32	0,34	0,29	1,53	1,91	1,76	0,33	0,36	0,30	1,96	0,29	1,65	1,81	0,33	0,27	1,88	0,32	1,63	0,31
292	LePn.022A9	0,89	1,03	0,86	0,90	1,26	1,13	1,01	0,99	1,21	1,09	1,25	0,74	1,03	1,12	1,18	0,83	1,20	0,99	0,99	1,08	1,12	1,18	1,19	1,25	1,16	1,29	1,29	1,04	1,11	1,01	1,28	1,14	0,99	1,19	1,15	0,99	1,08	0,87	1,06	1,24	1,06	1,10	1,17	0,76	1,11	0,90	1,15	0,96
293	LePn.022B3	0,73	0,32	0,58	1,56	1,41	1,46	1,26	0,44	1,76	1,75	0,64	1,89	1,17	1,63	0,86	1,49	1,37	1,41	0,78	1,88	1,54	1,19	1,82	0,90	0,35	1,47	1,40	0,44	1,20	1,21	1,50	1,20	0,47	0,46	0,54	1,30	1,62	1,20	0,49	1,29	0,58	0,58	1,26	1,36	0,58	0,49	0,58	1,31
294	LePn.022B7	0,99	1,04	1,27	0,95	1,06	1,60	1,49	1,21	1,13	1,14	1,41	1,47	1,28	1,19	1,54	1,40	1,36	1,26	1,01	1,14	1,14	1,35	1,25	1,29	1,39	1,51	1,32	1,17	1,24	1,18	1,27	1,23	1,32	1,39	1,49	1,17	1,64	1,15	1,16	1,34	1,27	1,44	1,50	1,16	1,52	1,17	1,36	1,18
295	LePn.022E5	0,70	0,68	0,92	0,15	0,12	0,07	0,08	0,10	0,10	0,10	0,10	0,10	0,60	0,73	0,09	0,68	0,75	0,78	0,03	0,04	0,65	0,70	0,07	0,06	0,65	0,50	0,04	0,90	0,78	0,71	0,69	0,74	0,69	0,69	0,64	0,84	0,09	0,70	0,50	0,64	0,80	0,82	0,11	0,79	0,87	0,06	0,83	0,85
296	LePn.022E10	0,13	0,02	0,06	0,78	0,24	0,14	0,18	0,60	0,36	0,13	0,39	0,84	0,07	0,09	0,74	0,11	0,08	0,08	0,02	0,08	0,05	0,05	0,31	0,03	0,05	0,14	0,06	0,01	0,03	0,03	0,02	0,03	0,06	0,06	0,06	0,04	0,04	0,03	0,07	0,05	0,07	0,07	0,05	0,03	0,33	0,02	0,06	0,05
297	empty
298	LePn.022F9	0,75	0,96	0,94	0,93	0,89	1,28	1,08	0,98	0,95	1,15	1,32	1,35	0,57	0,77	0,89	0,86	0,87	0,81	0,88	2,21	1,04	1,05	2,22	1,87	0,74	0,79	1,80	0,52	0,73	0,74	1,09	0,72	0,75	0,70	0,66	0,72	1,80	0,76	0,85	0,99	0,75	0,97	1,46	0,90	0,72	1,06	0,80	1,00
299	LePn.022F10	0,12	0,05	0,08	0,93	1,21	0,92	1,06	0,17	1,05	0,11	0,14	0,12	0,14	0,08	0,09	0,09	0,09	0,09	0,05	0,07	0,04	0,05	0,07	0,03	2,96	0,06	0,99	0,04	0,03	0,08	0,04	0,05	1,72	1,80	1,19	0,08	0,85	0,06	1,90	0,07	1,64	3,04	1,21	0,09	3,01	0,73	3,18	0,11
300	LePn.022G2	1,70	2,40	2,72	4,60	2,11	2,43	2,46	0,13	1,64	3,35	0,97	4,80	0,88	0,98	2,80	0,72	0,96	0,66	0,04	0,04	0,98	1,07	2,15	0,04	0,02	2,35	0,05	0,02	1,37	1,17	1,11	1,23	0,05	0,04	0,05	1,27	0,09	1,25	0,05	1,19	0,13	0,12	0,12	1,44	1,56	0,08	0,09	1,24
301	LePn.022G4	0,67	0,59	0,83	0,73	0,65	0,58	0,85	0,81	0,69	0,75	0,74	0,70	0,59	0,52	0,80	0,76	0,64	0,80	0,39	0,61	0,48	0,63	0,68	0,57	0,63	0,61	0,63	0,68	0,59	0,57	0,53	0,55	0,50	0,57	0,55	0,60	0,63	0,75	0,57	0,51	0,63	0,66	0,74	0,72	0,66	0,75	0,68	0,69
302	LePn.022G7	0,08	0,03	0,05	0,26	1,64	1,13	1,66	0,13	0,21	0,14	0,17	0,15	0,08	0,05	0,15	0,07	0,04	0,05	0,10	0,10	0,02	0,02	0,03	0,08	0,05	1,58	0,14	0,07	0,02	0,03	0,01	0,06	0,70	0,72	0,81	0,03	1,34	0,02	0,99	0,06	0,97	0,11	1,75	0,04	0,08	0,11	0,09	0,05
303	LePn.022H1	0,45	0,28	0,47	0,41	0,41	0,34	0,48	0,53	0,41	0,44	0,49	0,39	2,00	2,56	0,50	4,09	3,27	3,39	0,30	0,23	4,85	4,34	0,33	0,30	0,22	0,39	0,31	2,59	4,77	3,54	7,26	7,70	0,30	0,28	0,28	2,94	0,35	5,94	0,25	5,63	0,75	0,78	0,80	2,83	0,84	0,76	0,73	3,05
304	LePn.022H3	0,86	1,03	1,02	1,32	0,98	1,28	1,12	1,34	1,21	1,10	1,06	1,23	0,84	0,99	1,01	1,07	0,95	0,90	1,08	1,16	1,11	1,30	1,21	1,24	1,32	0,27	1,26	1,15	1,19	0,94	1,13	1,06	1,30	1,24	1,21	0,97	1,22	0,89	1,46	1,07	1,26	1,30	1,30	1,07	1,31	1,17	1,27	1,08
305	LePn.023A3	0,75	0,88	0,81	0,83	1,03	0,81	0,91	1,07	0,95	0,88	0,73	1,00	0,65	0,85	0,92	0,85	0,93	0,78	0,84	0,82	0,83	0,87	0,82	0,86	0,69	0,89	0,95	0,85	0,78	0,77	0,93	0,84	0,69	0,82	0,72	0,88	0,91	0,88	0,80	0,86	0,81	0,81	0,89	0,90	0,78	0,99	0,81	0,87
306	LePn.023A6	0,89	1,15	1,13	0,98	0,92	1,16	1,20	1,04	1,21	1,05	0,95	1,07	0,79	0,96	1,08	0,95	0,89	0,96	1,01	0,97	1,01	1,18	0,98	0,90	1,00	1,09	1,03	1,18	1,11	0,93	1,06	0,99	0,99	1,05	1,12	1,04	1,22	0,99	1,01	0,95	1,12	1,08	1,09	1,06	1,05	1,32	1,08	1,04
307	LePn.023A8	0,44	0,29	0,41	1,40	1,43	2,08	1,59	0,12	1,50	1,55	1,29	1,72	0,39	0,41	1,66	0,39	0,44	0,48	0,23	1,47	0,32	0,40	1,34	0,88	0,19	1,84	1,35	0,34	0,33	0,36	0,48	0,39	0,43	0,28	0,22	0,43	1,45	0,31	0,33	0,38	0,37	0,37	1,63	0,42	0,33	0,46	0,35	0,44
308	LePn.023B7	0,22	0,01	0,03	4,13	3,19	4,40	5,17	0,31	3,57	0,30	0,42	0,49	0,15	0,06	0,47	0,09	0,11	0,09	0,18	0,14	0,01	0,04	0,03	0,24	4,28	0,06	4,15	0,07	0,03	0,07	0,02	0,01	0,07	0,06	0,07	0,05	4,68	0,02	0,06	0,05	0,15	4,12	5,50	0,08	4,09	0,09	3,90	0,05
309	LePn.023B12	1,12	1,39	1,16	1,21	1,22	0,97	1,05	0,88	1,48	1,07	1,04	1,05	1,15	1,21	1,19	1,30	1,36	1,18	1,64	1,61	1,63	1,42	1,53	1,58	0,99	1,08	1,18	1,03	1,32	1,16	1,25	1,27	1,02	1,23	1,17	1,23	1,29	1,25	1,20	1,26	1,16	1,22	1,22	1,29	1,09	1,54	1,14	1,04
310	LePn.023C6	1,14	1,32	1,20	1,22	1,02	1,12	1,21	1,22	1,25	1,07	1,08	1,13	0,88	1,11	1,24	1,21	1,03	1,24	1,52	1,33	1,24	1,35	1,19	1,39	0,91	0,16	1,19	1,37	1,17	0,87	1,25	0,99	0,97	0,04	0,04	0,88	1,08	1,21	0,19	1,06	0,06	1,12	1,06	1,36	1,11	1,28	1,07	1,28
311	LePn.023C11	2,05	1,96	2,10	0,53	2,95	2,91	3,02	0,40	0,40	0,37	0,02	0,12	1,01	1,04	0,01	0,33	0,40	0,32	2,41	0,20	0,27	0,29	0,29	0,18	0,24	0,17	0,41	0,89	0,24	1,20	0,20	0,23	0,26	0,23	0,23	1,04	0,31	0,26	0,25	0,30	0,33	0,35	0,43	0,32	0,03	0,31	0,34	0,97
312	LePn.023D6	0,06	0,01	0,05	0,08	0,07	0,01	0,02	0,06	0,06	0,06	0,05	0,05	0,05	0,06	0,03	0,27	0,30	0,29	0,03	0,03	0,19	0,19	0,03	0,04	0,02	0,03	0,03	0,02	0,21	0,02	0,21	0,19	0,04	0,03	0,02	0,03	0,04	0,21	0,03	0,24	0,06	0,05	0,05	0,28	0,03	0,02	0,03	1,13
313	empty
314	LePn.023D8	0,62	0,51	0,63	0,78	1,05	0,96	1,10	1,07	0,80	0,71	1,09	0,53	0,63	0,57	0,97	0,62	0,61	0,55	1,05	0,45	0,43	0,47	0,71	0,74	0,46	1,21	1,22	1,47	0,46	0,47	0,50	0,52	0,54	0,43	0,52	0,50	0,76	0,47	0,54	0,57	0,68	0,65	1,19	0,66	0,59	0,68	0,65	0,65
315	LePn.023E4	0,80	0,71	0,90	0,34	0,34	0,40	0,43	1,51	1,59	0,84	0,38	0,92	0,83	0,93	1,05	0,91	0,82	0,78	0,22	3,02	0,57	0,65	1,20	0,27	0,48	1,04	0,43	0,43	0,85	1,28	0,88	1,00	0,46	0,43	0,42	1,28	0,45	1,11	1,82	1,03	0,39	0,41	0,39	0,92	0,42	3,15	0,42	1,18
316	LePn.023E5	0,09	0,02	0,06	0,07	0,09	0,02	0,06	3,72	0,08	0,08	0,07	0,09	0,06	0,06	0,05	0,06	0,06	0,04	0,02	0,03	0,03	0,03	0,03	0,03	0,01	0,03	0,03	0,02	0,02	0,04	0,02	0,04	0,04	0,03	0,01	0,03	0,04	0,02	0,03	0,03	0,09	0,07	0,09	0,06	0,05	0,05	0,05	0,06
317	LePn.023E9	2,55	3,57	2,87	3,23	0,12	0,04	0,08	0,57	3,44	3,02	2,61	2,50	2,26	2,44	0,47	2,60	2,77	2,86	0,56	13,86	3,00	2,89	3,72	3,31	0,03	2,49	0,10	0,34	3,55	2,81	3,77	2,99	0,03	0,02	0,02	3,22	0,07	3,10	0,04	3,45	0,05	0,06	0,11	3,62	0,02	0,03	0,04	3,78
318	LePn.023E11	0,37	0,22	0,37	0,05	0,05	0,01	0,04	4,81	0,06	4,63	0,04	4,30	0,20	0,40	0,04	0,35	0,29	0,21	0,24	5,99	0,14	0,08	4,67	0,26	0,38	0,27	0,30	0,03	0,25	0,18	0,20	0,24	0,40	0,53	0,66	0,31	0,23	0,24	0,40	0,30	1,00	0,83	0,45	0,36	0,62	0,39	0,75	0,36
319	LePn.023F4	0,08	0,02	0,05	0,55	0,32	0,28	0,48	0,46	5,73	0,35	0,13	0,45	0,10	0,05	0,04	0,40	0,48	0,43	0,24	9,63	0,18	0,27	0,18	0,15	0,15	0,12	0,22	0,24	0,15	0,05	0,12	0,17	0,22	0,21	0,23	0,04	0,28	0,26	0,27	0,29	0,41	0,36	0,44	0,29	0,06	0,30	0,34	0,03
320	LePn.023G3	0,46	0,38	0,44	1,33	1,26	1,31	1,32	0,95	1,29	1,32	1,28	1,25	0,33	0,52	1,33	0,46	0,46	0,55	0,42	1,30	0,40	0,52	1,42	1,49	1,32	1,43	1,60	0,49	0,40	0,40	0,43	0,37	0,70	0,75	0,68	0,42	1,40	0,39	0,79	0,43	0,87	1,29	1,31	0,41	1,48	0,39	1,38	0,46
321	LePn.023G8	4,00	5,27	5,03	1,84	1,71	1,86	1,85	1,13	1,94	2,34	1,80	2,02	4,48	3,26	1,74	3,84	2,79	4,28	0,65	2,10	5,31	3,86	2,26	1,75	0,15	0,52	2,17	0,67	4,72	3,94	4,53	5,13	0,19	1,16	1,20	4,69	2,70	4,87	0,19	5,45	1,32	0,24	2,36	4,72	0,26	0,93	0,27	4,66
322	LePn.023G12	1,85	3,02	2,04	0,76	0,69	0,67	0,73	0,78	0,68	0,70	0,80	0,70	1,44	1,79	0,55	1,63	1,87	1,60	0,96	0,56	2,38	2,74	0,62	0,78	0,41	1,24	0,82	1,05	2,43	2,78	2,87	2,40	0,36	0,38	0,41	2,15	0,63	2,47	0,46	2,24	0,52	0,45	0,66	2,36	0,51	0,72	0,50	1,99
323	LePn.023H2	0,24	0,17	0,24	2,28	2,40	3,30	2,79	0,85	2,47	2,44	2,55	2,63	0,22	0,19	2,27	0,22	0,25	0,22	1,35	2,43	0,17	0,16	2,90	2,25	0,84	1,74	2,69	1,49	0,14	0,17	0,16	0,17	0,82	0,93	0,95	0,20	3,18	0,17	0,98	0,20	0,99	0,99	2,93	0,18	0,92	1,37	1,01	0,22
324	LePn.024A5	0,15	0,11	0,12	6,89	0,13	0,15	0,12	4,69	0,17	4,75	0,15	2,10	0,12	0,13	3,76	0,13	0,13	0,11	0,07	0,07	0,07	0,07	0,07	1,09	0,13	1,42	0,14	0,13	0,09	0,09	0,09	0,08	0,15	0,19	0,24	0,17	0,16	0,12	0,19	0,13	0,18	0,18	0,12	0,10	0,19	0,08	0,20	0,11
325	LePn.024A8	0,17	0,09	0,13	0,77	0,60	0,49	0,59	0,92	0,61	0,24	2,14	0,28	1,21	1,22	2,76	0,11	0,17	0,07	0,43	0,11	0,11	0,12	0,10	1,23	0,09	0,16	0,07	0,18	0,17	1,32	1,25	1,23	2,44	0,12	0,14	1,28	0,58	0,07	0,13	0,14	0,16	0,13	0,64	0,09	0,11	0,80	0,12	0,21
326	LePn.024B1	1,09	1,15	1,44	1,15	1,00	1,05	1,21	1,39	1,15	0,04	0,43	0,05	1,25	1,10	1,20	1,36	1,36	1,41	0,97	0,05	1,15	1,11	0,03	0,03	1,24	0,03	0,03	0,02	1,16	1,18	1,08	1,26	1,42	0,03	0,02	1,22	0,38	1,39	1,30	1,14	0,05	1,20	0,55	1,32	1,23	0,83	1,48	1,20
327	LePn.024B2	0,37	0,15	0,34	0,17	0,12	0,07	0,11	0,50	0,19	0,33	0,07	0,30	0,31	0,32	0,36	0,39	0,35	0,36	0,03	0,37	0,31	0,21	0,41	0,04	0,03	0,35	0,07	0,02	0,16	0,34	0,17	0,21	0,05	0,03	0,02	0,35	0,05	0,20	0,17	0,24	0,13	0,15	0,16	0,41	0,13	0,47	0,15	0,50
328	LePn.024B6	1,21	1,04	0,87	1,39	1,06	0,99	0,85	1,33	1,51	1,34	1,13	1,70	1,03	1,09	1,10	1,04	0,76	0,73	1,65	1,97	0,68	0,44	1,64	1,70	1,11	0,03	1,35	1,30	1,25	1,26	1,40	1,15	0,98	0,97	1,11	1,25	1,49	1,21	1,15	0,70	1,28	1,15	1,13	1,02	1,06	1,16	1,12	0,99
329	empty
330	LePn.024B9	1,13	1,22	0,89	0,06	0,04	0,01	0,02	0,03	0,06	0,05	0,03	0,03	1,20	1,48	0,02	1,24	1,68	1,17	1,44	2,26	2,25	1,97	0,03	1,79	1,08	1,47	1,16	1,17	1,07	0,85	1,11	0,94	1,08	1,25	1,21	0,91	1,10	0,94	1,28	0,95	1,37	2,63	1,39	1,11	1,64	1,87	2,38	1,05
331	LePn.024B11	0,93	0,80	1,07	0,03	0,02	0,01	0,04	0,03	0,02	0,03	0,02	0,02	0,89	0,97	0,02	0,98	1,08	1,02	0,72	0,75	0,85	0,79	0,01	0,87	1,22	0,87	0,61	0,02	0,88	0,84	0,83	0,86	0,39	0,93	0,86	0,84	0,45	0,82	0,94	0,92	1,14	1,67	0,67	1,11	1,00	0,50	1,67	1,73
332	LePn.024B12	0,81	0,89	0,75	0,80	0,70	0,90	0,67	0,82	0,77	0,71	0,55	0,78	0,62	0,83	0,68	0,89	0,72	0,94	1,05	0,89	0,95	0,58	0,92	1,03	3,25	2,06	1,70	0,03	1,77	1,70	1,91	1,76	1,14	1,53	1,47	1,56	1,20	1,31	1,63	1,69	0,87	0,84	0,81	0,84	0,83	0,85	0,88	0,83
333	LePn.024C3	0,93	1,12	0,61	0,69	0,83	0,91	0,96	1,02	0,65	0,44	0,55	0,67	0,63	0,98	0,72	0,84	1,05	1,00	0,59	0,84	0,73	0,75	0,57	0,46	0,96	0,68	0,63	0,55	0,86	0,52	1,13	0,36	1,09	0,90	0,71	1,03	0,71	0,82	0,76	0,58	1,01	1,04	0,68	1,16	1,13	0,79	1,05	0,90
334	LePn.024C4	0,09	0,02	0,05	4,81	0,10	0,02	0,04	5,42	0,13	2,99	0,08	5,43	0,10	0,25	0,27	0,27	0,23	0,24	0,11	3,75	0,14	0,15	0,15	0,15	0,03	0,03	2,62	0,02	0,02	0,02	0,02	0,03	2,37	0,02	0,02	0,04	0,04	0,02	0,03	0,04	0,03	0,03	0,04	0,03	0,02	0,02	0,03	0,04
335	LePn.024D1	1,17	1,25	1,25	1,40	1,28	1,27	1,21	0,90	1,47	1,29	1,47	1,58	1,32	1,19	1,31	1,12	1,38	1,09	1,01	0,94	1,17	1,18	1,20	1,03	1,45	1,43	1,14	1,34	1,31	1,20	1,16	1,17	1,36	1,55	1,46	1,22	1,43	1,32	1,40	1,31	1,59	1,47	1,36	1,47	1,30	1,37	1,56	1,14
336	LePn.024D9	0,64	0,62	0,55	0,71	0,64	0,70	0,59	0,07	0,73	0,58	0,50	0,57	0,51	0,70	0,66	0,66	0,66	0,55	0,47	0,57	0,54	0,69	0,64	0,62	1,03	1,22	1,33	1,19	1,24	1,11	1,32	1,17	1,18	1,10	1,24	1,38	1,31	1,17	1,21	1,17	0,74	0,72	0,73	0,69	0,67	0,67	0,71	0,71
337	LePn.024D12	0,90	1,12	0,86	1,22	1,12	1,45	0,94	1,08	1,27	1,16	1,17	1,21	0,83	0,91	0,97	0,94	0,91	1,08	1,19	1,30	1,04	1,22	1,41	1,17	0,53	0,67	0,78	0,80	0,70	0,67	0,75	0,77	0,53	0,57	0,68	0,61	0,61	0,67	0,70	0,75	1,11	0,99	1,40	1,11	0,92	0,82	1,04	1,05
338	LePn.024E1	0,04	0,01	0,04	0,37	2,46	2,54	2,31	0,43	0,39	0,34	0,04	2,11	0,04	0,04	0,03	0,46	0,50	0,38	0,22	0,27	0,23	0,26	0,26	0,22	0,14	0,15	0,28	1,44	0,20	0,01	0,19	0,20	0,17	0,19	0,20	0,03	0,24	0,23	0,21	0,22	0,29	0,29	0,38	0,32	0,02	0,22	0,34	0,02
339	LePn.024E4	0,46	0,22	0,45	0,05	0,07	0,02	0,03	0,30	0,05	0,18	0,01	0,21	0,45	0,53	0,03	0,42	0,34	0,32	0,18	0,38	0,18	0,10	0,14	0,20	0,30	0,18	0,22	0,17	0,28	0,27	0,21	0,24	3,07	3,54	3,11	0,35	0,23	0,29	0,33	0,34	3,29	0,69	0,38	0,42	0,39	0,39	0,63	0,42
340	LePn.024F5	0,08	0,04	0,09	0,09	5,86	9,06	8,11	0,09	0,07	6,73	5,85	7,15	0,07	0,08	5,68	0,09	0,09	0,08	0,06	6,21	0,07	0,05	7,66	6,73	0,04	0,05	6,71	0,04	0,04	0,05	0,04	0,04	0,06	0,04	0,06	0,06	7,91	0,05	0,06	0,07	0,11	0,11	9,18	0,10	0,06	0,08	0,08	0,08
341	LePn.024H4	4,42	3,66	2,76	0,02	5,36	4,74	4,46	0,02	0,02	0,02	0,02	0,02	2,15	1,91	0,02	0,01	0,02	0,02	4,27	0,00	0,01	0,01	0,00	0,00	0,01	0,01	0,02	0,98	0,01	2,06	0,01	0,01	0,02	0,01	0,01	1,98	0,03	0,01	0,01	0,03	0,02	0,02	0,02	0,02	0,01	0,01	0,01	3,84
342	LePn.024H5	0,04	0,01	0,03	0,33	0,43	0,47	0,54	0,37	0,47	0,35	0,04	0,47	0,03	0,02	0,02	0,60	0,36	0,44	0,39	1,63	0,31	0,38	0,33	1,35	0,72	1,71	0,96	0,55	0,40	0,01	0,45	0,40	1,67	0,45	0,41	0,03	0,73	0,48	0,44	0,45	0,46	0,92	1,06	0,39	0,03	1,26	0,91	0,04
343	LePn.024H8	1,13	1,52	1,53	1,04	1,17	1,85	1,45	1,00	1,43	1,07	1,38	1,36	1,13	0,92	1,22	1,04	1,08	1,14	0,82	1,27	0,90	1,03	1,24	1,11	1,02	1,34	1,33	1,15	0,98	1,19	1,26	1,27	1,13	1,12	0,91	1,12	1,60	1,56	1,13	1,19	1,11	1,06	1,54	1,35	1,07	1,11	1,08	1,22
344	LePn.025A2	0,03	0,01	0,04	1,29	1,85	1,99	2,27	1,66	1,34	1,31	0,04	1,36	0,02	0,02	0,03	0,03	0,03	0,03	0,01	1,22	0,02	0,02	2,02	0,01	2,95	0,02	1,62	0,01	0,01	0,02	0,01	0,02	2,55	2,78	2,61	0,03	1,99	0,01	2,96	0,04	2,67	2,35	1,94	0,01	2,82	1,85	2,59	0,02
345	empty
346	LePn.025B6	0,97	1,03	0,91	1,11	1,03	1,21	0,99	1,27	0,73	1,13	0,97	1,06	1,06	1,11	1,06	1,21	0,92	0,82	1,46	1,29	1,02	0,60	1,30	1,24	0,02	0,03	0,08	0,04	0,00	0,00	0,00	0,01	0,04	0,03	0,03	0,01	0,06	0,01	0,03	0,02	0,96	0,94	1,00	1,29	1,02	1,21	0,95	1,15
347	LePn.025B12	1,09	0,66	0,87	1,09	1,10	1,21	0,96	1,38	1,37	1,41	1,02	1,26	0,66	0,94	1,29	1,23	1,10	1,36	1,55	1,60	1,05	1,24	1,69	1,53	1,16	1,20	1,20	1,09	1,13	1,10	1,13	1,09	1,09	1,24	1,20	1,09	1,15	1,03	1,27	0,93	0,30	0,96	0,97	1,24	1,01	1,04	1,02	0,95
348	LePn.025E4	1,41	2,45	2,50	0,58	1,10	1,16	1,40	1,31	1,29	1,25	1,36	0,69	1,67	1,65	0,55	2,09	1,85	1,81	1,15	0,53	2,13	1,94	1,90	1,04	0,22	2,51	0,38	1,39	2,54	2,84	2,04	2,47	0,87	0,27	0,26	2,34	0,67	2,55	0,29	2,41	0,37	0,33	0,57	2,39	0,32	2,40	0,29	1,97
349	LePn.025E11	0,87	1,02	1,13	0,98	0,83	1,00	1,02	0,13	0,98	0,85	1,11	1,00	0,76	0,90	0,82	0,80	0,95	0,99	0,80	0,81	0,97	1,14	1,03	0,92	1,33	1,07	1,29	1,01	1,08	1,11	1,00	0,96	1,12	1,33	1,22	0,95	1,12	1,08	1,10	1,04	1,26	1,19	0,98	1,15	1,24	0,91	1,18	0,94
350	LePn.025F7	0,22	0,13	0,20	0,05	0,05	0,02	0,04	0,19	0,06	0,14	0,06	0,15	0,16	0,18	0,02	0,19	0,15	0,12	0,14	0,15	0,06	0,06	0,08	0,15	2,91	0,14	0,21	0,04	0,12	0,12	0,11	0,14	3,69	3,67	3,55	0,17	0,15	0,13	2,36	0,18	3,56	2,77	0,24	0,15	2,89	0,14	3,05	0,21
351	LePn.025F8	0,02	0,00	0,04	0,07	0,02	0,01	0,02	0,02	0,05	0,50	0,10	0,05	0,03	0,03	0,12	3,15	3,20	2,80	0,00	0,01	3,94	4,86	0,04	0,01	0,02	0,02	0,02	0,01	5,19	0,01	9,28	8,14	0,02	0,01	0,01	0,03	0,04	6,36	0,02	6,92	0,01	0,01	0,02	5,28	0,03	0,01	0,01	1,50
352	LePn.026A7	0,60	0,51	0,60	0,20	0,31	0,11	0,11	1,87	2,14	0,92	0,21	0,91	0,79	0,97	0,97	0,97	0,93	0,91	0,02	4,66	0,73	0,50	1,23	0,05	0,04	0,83	0,13	0,03	0,49	1,05	0,37	0,69	0,04	0,03	0,03	0,81	0,11	0,70	1,46	0,56	0,07	0,05	0,10	0,63	0,05	4,42	0,32	0,80
353	LePn.026A8	0,86	0,90	0,82	0,28	0,27	0,29	0,33	0,21	0,31	0,26	0,30	0,26	0,66	0,84	0,31	0,79	0,97	0,83	0,74	0,82	0,94	0,83	0,24	0,70	1,09	0,72	1,03	0,35	0,80	0,79	0,71	0,80	0,68	0,84	0,70	0,87	0,90	0,78	0,70	0,78	0,77	1,15	0,94	0,88	0,72	0,74	0,88	0,80
354	LePn.026B3	0,56	1,18	1,10	1,01	0,70	1,23	1,09	0,94	1,65	0,27	1,05	1,19	1,46	0,36	0,31	1,12	4,05	1,35	1,35	1,78	1,76	1,31	1,44	1,09	1,31	1,17	1,39	1,28	1,08	1,13	1,16	1,40	1,35	1,11	1,33	1,32	1,28	1,14	1,25	1,08	1,28	1,20	1,06	1,11	1,17	0,98	1,19	1,08
355	LePn.026C12	0,78	0,96	0,90	0,81	0,61	0,89	0,65	0,70	0,70	0,65	0,72	0,88	0,59	0,79	0,80	0,81	0,79	1,02	0,73	0,71	0,92	1,02	0,91	0,60	0,74	1,02	1,05	1,01	1,13	0,76	0,86	0,66	0,78	0,79	0,91	0,89	0,96	0,78	0,85	0,94	0,84	0,86	0,83	0,86	0,87	0,91	0,80	0,84
356	LePn.026D1	0,96	0,70	0,79	0,08	0,06	0,01	0,03	0,05	0,07	0,06	0,06	0,06	0,77	0,95	0,03	1,21	1,15	1,23	0,80	0,93	0,68	0,80	0,02	0,86	1,01	0,73	0,80	0,02	0,65	0,64	0,54	0,61	1,56	0,72	0,70	0,63	0,66	0,81	0,58	0,62	0,73	1,26	0,92	0,85	0,68	0,82	1,13	0,78
357	LePn.026D4	1,80	1,50	1,30	0,66	0,66	0,51	0,52	0,90	0,76	0,53	0,79	0,65	2,09	1,53	0,70	1,64	1,15	1,08	1,21	1,42	0,93	0,99	0,63	1,29	1,73	1,65	1,47	0,59	1,49	1,47	1,36	1,52	1,80	1,23	1,16	1,48	1,36	1,63	1,18	1,52	1,00	1,89	1,61	1,55	1,19	1,31	1,77	1,19
358	LePn.026D5	0,36	0,29	0,37	0,71	0,74	0,76	0,76	0,71	0,69	0,78	0,77	0,69	0,43	0,39	0,97	0,37	0,30	0,37	0,66	0,60	0,27	0,35	0,71	0,67	0,68	0,72	0,72	0,76	0,29	0,28	0,29	0,32	0,66	0,82	0,80	0,33	0,76	0,32	0,80	0,34	0,90	0,75	0,83	0,32	0,73	0,73	0,80	0,33
359	LePn.026E1	1,05	1,45	1,67	0,96	0,49	0,57	0,65	0,64	0,90	0,58	0,85	0,61	1,02	1,45	0,71	1,34	1,79	1,38	1,73	0,43	1,58	1,59	0,46	0,53	0,48	0,37	0,55	2,91	1,65	1,56	1,44	1,61	0,37	0,53	0,60	1,33	0,66	1,52	0,42	1,71	0,55	0,44	0,61	1,58	0,44	1,88	0,41	1,50
360	LePn.026E5	2,28	2,10	2,10	0,04	0,04	0,02	0,04	0,10	0,05	0,05	0,03	0,05	2,62	2,91	0,05	2,95	2,84	2,43	0,02	0,07	2,42	2,49	5,92	0,02	0,02	0,03	0,03	0,01	2,04	6,11	2,26	2,82	0,03	0,02	0,01	6,45	0,04	2,49	0,03	3,08	0,02	0,03	0,02	2,29	0,04	0,03	0,02	3,55
361	empty
362	LePn.026E7	0,51	0,35	0,88	0,16	1,37	2,53	2,82	0,44	0,13	0,78	2,15	1,35	0,33	0,47	1,96	0,47	0,60	0,50	8,18	0,21	0,38	0,34	0,23	2,01	0,13	0,08	1,65	0,05	0,56	0,48	0,40	0,44	0,28	0,29	0,29	0,57	1,40	0,61	0,33	0,70	0,35	0,30	1,21	0,74	0,32	0,88	0,30	0,61
363	LePn.026F3	0,07	0,03	0,05	0,09	4,34	6,53	5,23	0,10	0,09	4,00	4,26	3,92	0,07	0,08	3,03	0,08	0,06	0,09	0,04	5,40	0,05	0,06	6,74	4,91	0,28	0,05	5,51	0,03	0,02	0,03	0,04	0,04	0,27	0,33	0,33	0,06	6,38	0,02	0,36	0,08	0,46	0,40	5,30	0,07	0,46	0,06	0,40	0,10
364	LePn.026G6	0,38	0,26	0,26	2,18	0,78	0,24	0,27	3,40	0,55	2,06	0,44	3,02	0,37	0,72	0,44	0,72	0,57	0,69	0,28	2,40	0,81	0,72	0,26	0,53	0,07	0,19	2,23	0,11	0,21	0,23	0,22	0,22	1,76	0,15	0,16	0,22	0,21	0,22	0,26	0,25	0,23	0,11	0,26	0,27	0,12	0,13	0,11	0,28
365	LePn.026H3	0,05	0,02	0,05	0,07	0,07	0,02	0,04	0,08	0,06	0,05	0,05	0,06	0,04	0,04	0,05	0,04	0,05	0,04	0,04	0,16	0,02	0,04	0,03	0,04	0,02	0,04	0,04	0,04	0,01	0,02	0,02	0,03	0,23	0,03	0,03	0,05	0,05	0,03	0,03	0,06	0,05	0,04	0,05	0,03	0,03	0,03	0,04	0,05
366	LePn.027A9	2,65	2,18	2,05	0,37	0,41	0,26	0,22	0,34	0,36	0,33	0,34	0,33	2,23	1,76	0,44	1,88	1,39	2,13	0,39	0,48	2,52	1,53	0,46	0,31	0,19	0,22	0,25	0,24	2,51	2,17	2,75	2,30	0,16	0,18	0,16	2,50	0,26	2,88	0,15	2,81	0,18	0,23	0,25	2,37	0,18	0,24	0,20	2,16
367	LePn.027A12	0,69	1,07	1,02	0,66	0,70	1,08	0,91	0,71	0,64	0,61	0,61	0,72	0,55	0,84	0,78	0,68	0,79	0,65	0,63	0,69	0,78	1,20	0,84	0,84	1,12	1,25	1,23	1,20	0,98	0,87	1,12	1,07	0,91	1,01	1,20	1,01	1,09	0,95	1,08	1,12	1,01	0,92	0,98	0,87	0,97	0,75	0,91	1,11
368	LePn.027B2	0,06	0,02	0,04	0,19	3,25	5,23	4,30	0,01	0,14	0,15	0,01	0,05	0,04	0,04	0,05	0,06	0,06	0,05	4,76	0,07	0,03	0,03	0,07	0,07	0,05	0,07	0,06	0,06	0,02	0,02	0,02	0,03	0,10	0,05	0,05	0,04	0,05	0,03	0,09	0,05	0,10	0,09	0,04	0,03	0,09	0,10	0,08	0,04
369	LePn.027B10	0,98	0,81	0,87	0,84	0,80	0,85	0,88	0,93	0,96	0,89	0,89	0,99	0,88	0,87	1,00	1,01	1,03	0,88	0,75	0,83	0,77	0,77	0,81	0,72	0,85	0,86	0,75	0,76	0,83	0,75	0,66	0,76	0,89	0,96	0,93	0,80	0,91	0,84	0,98	0,92	1,03	0,98	0,89	0,84	0,92	0,64	0,97	0,82
370	LePn.027D12	0,51	0,53	0,63	0,63	0,51	0,58	0,59	0,04	0,52	0,42	0,44	0,57	0,33	0,53	0,48	0,51	0,53	0,50	0,44	0,48	0,42	0,56	0,54	0,54	0,46	0,72	0,83	0,68	0,48	0,49	0,59	0,53	0,41	0,46	0,53	0,52	0,67	0,54	0,57	0,59	0,52	0,49	0,59	0,54	0,54	0,59	0,56	0,62
371	LePn.027E7	0,05	0,01	0,04	0,55	3,00	2,78	3,39	0,07	0,22	0,44	0,44	0,37	0,07	0,04	0,69	0,05	0,06	0,03	0,36	0,54	0,06	0,02	0,01	0,53	0,09	3,84	0,39	3,56	0,02	0,02	0,02	0,02	2,45	2,53	2,21	0,03	0,41	0,02	2,82	0,03	2,37	0,17	0,47	0,02	0,13	2,23	0,13	0,02
372	LePn.027F4	0,06	0,02	0,06	9,75	0,07	0,02	0,06	10,42	6,05	4,48	0,05	7,32	0,05	0,05	0,05	3,74	3,90	3,80	7,23	0,05	3,48	3,74	7,34	0,03	0,03	0,03	0,03	0,03	3,39	0,02	3,03	3,38	0,04	3,63	3,18	0,03	0,05	3,46	4,92	3,48	4,20	0,06	0,06	3,81	8,28	0,04	0,06	6,68
373	LePn.027F6	0,16	0,12	0,12	0,16	0,22	0,12	0,11	0,14	0,14	0,18	0,16	0,15	0,14	0,17	0,15	0,16	0,16	0,16	3,02	0,16	0,14	0,14	0,12	0,09	1,65	2,62	0,16	2,85	0,11	0,11	0,09	0,09	1,40	1,47	1,39	0,11	0,11	0,11	1,52	0,12	1,29	1,35	0,15	0,15	1,52	2,31	1,44	0,18
374	LePn.027G2	0,09	0,03	0,06	0,08	0,08	0,02	0,06	1,48	0,08	0,07	0,08	0,07	2,83	3,79	0,04	2,77	3,17	2,67	0,02	0,02	3,41	4,52	0,02	0,02	0,03	0,02	0,03	5,59	4,77	6,06	8,49	8,03	0,03	0,02	0,02	4,87	0,05	5,87	0,04	6,31	0,04	0,04	0,05	5,02	0,03	0,03	0,03	4,75
375	LePn.027G4	1,58	0,45	0,51	0,40	0,69	0,27	0,29	0,83	0,52	0,91	0,80	0,52	0,61	0,63	0,27	0,56	0,52	0,53	0,54	0,34	0,37	0,37	0,22	0,23	0,72	0,25	0,30	0,53	0,46	0,59	0,37	0,44	0,76	0,88	0,94	0,49	0,28	0,49	0,92	0,51	0,84	0,98	0,28	0,55	0,95	0,52	1,10	0,53
376	LePn.027G8	0,50	0,45	0,51	0,40	2,02	2,24	2,35	0,38	0,48	2,05	2,13	2,33	0,46	0,52	1,63	0,52	0,50	0,40	0,36	2,07	0,51	0,52	2,62	2,31	0,49	0,48	2,00	0,59	0,63	0,48	0,53	0,55	0,46	0,46	0,46	0,61	2,34	0,53	0,46	0,57	0,37	0,41	2,64	0,38	0,46	0,50	0,43	0,41
377	empty
378	LePn.027G9	0,32	0,21	0,23	0,38	0,40	0,31	0,33	0,32	0,42	0,38	0,29	0,41	0,33	0,28	0,31	0,27	0,27	0,26	0,35	0,27	0,24	0,24	0,28	0,25	2,16	0,29	0,56	0,34	0,23	0,24	0,27	0,21	2,13	2,33	2,19	0,23	0,38	0,22	1,72	0,22	1,94	1,83	0,32	0,23	2,04	0,86	1,85	0,31
379	LePn.027H3	0,96	1,20	0,98	1,05	0,77	1,16	1,08	0,92	1,17	0,92	0,82	0,93	0,69	1,10	1,29	0,90	1,02	1,06	1,20	0,98	1,16	1,28	1,08	1,22	1,60	1,23	1,54	1,45	1,24	1,05	1,35	1,09	1,41	1,37	1,35	1,07	1,30	1,35	1,51	1,21	1,25	1,17	1,04	1,33	1,40	1,14	1,42	1,15
380	LePn.027H6	0,03	0,01	0,03	1,11	1,79	2,06	2,61	0,04	0,88	0,03	0,04	1,03	0,01	0,02	1,00	0,01	0,03	0,02	0,01	0,02	0,02	0,01	0,02	0,02	2,66	0,02	0,04	0,02	0,01	0,01	0,01	0,01	2,80	2,76	2,52	0,02	0,03	0,01	3,16	0,03	2,27	2,18	0,06	0,05	2,37	0,06	2,31	0,07
381	LePn.028A11	1,41	1,73	1,69	0,10	0,13	0,07	0,12	0,13	0,09	0,07	0,07	0,09	1,45	1,91	2,06	1,73	1,86	2,13	0,06	0,03	1,79	2,00	0,03	0,03	0,03	0,04	1,86	0,04	1,85	1,80	1,53	1,74	1,91	1,89	1,74	1,77	1,29	1,68	0,06	1,59	1,80	0,07	1,85	1,82	0,05	0,04	0,05	1,61
382	LePn.028A12	0,17	0,07	0,09	0,15	0,11	0,02	0,05	1,25	0,09	1,04	0,08	1,06	0,09	0,12	0,99	0,15	0,13	0,13	0,03	2,82	0,08	0,08	2,18	0,03	0,04	2,51	0,06	1,58	0,08	0,08	0,05	0,07	0,05	0,05	0,05	0,10	0,05	0,08	1,43	0,11	0,09	0,06	0,09	0,09	0,04	0,03	0,04	0,11
383	LePn.028B3	0,12	0,09	0,11	1,01	0,38	0,28	0,36	0,80	1,26	0,85	0,15	0,25	0,07	0,16	0,14	1,02	1,01	1,00	1,66	1,76	1,10	0,94	0,89	1,56	1,59	1,55	1,35	0,16	0,79	0,09	0,72	0,79	1,01	0,65	0,72	0,10	1,25	0,79	0,89	0,91	0,73	1,42	1,42	0,85	0,16	1,25	1,67	0,15
384	LePn.028B11	1,42	1,10	0,74	1,69	1,36	1,29	1,22	1,16	1,21	1,68	2,09	1,18	1,01	1,02	0,88	0,89	0,81	0,80	1,09	1,71	0,87	0,60	0,88	0,96	1,03	1,07	1,39	1,24	1,08	1,30	1,51	1,36	1,35	1,11	1,28	1,38	1,71	1,22	0,92	1,27	1,03	0,92	1,08	1,05	1,17	0,82	1,27	1,35
385	LePn.028D6	0,11	0,05	0,12	0,09	0,08	0,03	0,06	0,10	0,05	0,07	0,06	0,07	0,07	0,16	0,09	0,13	0,17	0,16	0,05	0,04	0,06	0,07	0,04	0,04	0,03	0,05	0,08	0,05	0,07	0,06	0,05	0,06	0,04	0,05	0,04	0,08	0,05	0,05	0,05	0,07	0,08	0,06	0,08	0,07	0,07	0,05	0,06	6,90
386	LePn.028E9	0,65	0,40	0,68	0,54	0,53	0,33	0,61	0,62	0,62	0,06	4,51	0,06	0,38	0,65	0,56	0,59	0,68	0,61	0,37	0,05	0,47	0,46	0,02	0,03	0,25	0,03	0,06	0,04	0,37	0,33	0,33	0,36	0,24	0,03	0,01	0,33	6,92	0,33	0,30	0,37	0,05	0,49	5,64	0,61	0,43	0,44	0,53	0,62
387	LePn.028F12	0,16	0,09	0,12	0,15	0,15	0,09	0,07	0,08	0,11	0,13	0,15	0,13	0,16	0,16	1,76	0,12	0,13	0,14	0,04	0,05	0,10	0,09	0,06	0,04	0,09	0,10	0,12	0,16	0,11	0,08	0,11	0,09	1,91	1,15	1,22	0,10	0,12	0,10	0,08	0,12	1,14	0,15	0,18	0,14	0,13	0,10	0,13	0,17
388	LePn.028G3	1,46	1,45	1,45	1,02	0,36	0,24	0,36	0,43	1,40	1,14	0,30	0,46	1,07	1,31	0,46	1,27	0,58	0,99	2,60	1,75	0,64	0,31	1,41	1,60	2,99	1,02	1,80	0,21	1,25	1,16	1,19	1,21	1,04	1,17	1,20	0,97	2,09	1,43	2,09	0,94	1,18	2,92	2,40	1,64	1,44	2,00	2,92	3,45
389	LePn.028G6	1,34	1,08	1,00	1,25	1,49	1,25	1,25	1,62	1,46	1,53	1,16	1,53	0,16	0,21	1,66	0,17	0,16	0,15	2,69	1,87	0,12	0,11	1,64	1,68	1,02	1,15	1,25	1,25	0,10	0,11	0,12	0,10	0,90	1,15	1,13	0,16	1,53	0,12	1,20	0,13	1,18	1,15	1,44	0,15	1,26	1,34	1,27	0,19
390	LePn.029A12	0,46	0,36	0,43	1,22	0,43	0,33	0,42	0,32	1,22	0,14	0,61	0,12	0,36	0,51	0,95	0,40	0,45	0,40	0,15	0,08	0,35	0,45	1,09	0,10	1,74	0,03	0,11	0,01	0,44	0,40	0,46	0,40	1,82	1,27	1,23	0,38	0,22	0,31	1,57	0,41	1,23	1,46	0,21	0,44	1,62	0,18	1,42	0,46
391	LePn.029B5	0,50	0,50	0,52	0,61	0,73	0,62	0,50	0,69	0,64	0,56	0,64	0,65	1,12	0,97	0,58	1,11	1,06	1,11	0,41	0,40	1,19	1,27	0,51	0,47	0,99	2,32	0,59	1,34	1,36	1,19	1,15	1,37	0,97	1,07	1,00	1,22	0,59	1,34	1,19	1,28	1,17	1,16	0,61	1,18	1,02	1,19	1,02	0,51
392	LePn.029C3	0,42	0,11	0,21	0,15	0,18	0,03	0,06	0,25	0,19	0,13	0,13	0,10	0,24	0,30	0,07	0,29	0,21	0,16	0,12	0,16	0,08	0,10	0,05	0,16	0,15	0,14	0,29	0,06	0,14	0,12	0,14	0,12	0,34	0,31	0,34	0,18	0,24	0,12	0,11	0,16	0,62	0,26	0,24	0,18	0,20	0,14	0,29	0,20
393	empty
394	LePn.029D11	1,03	1,17	1,11	1,10	0,82	1,02	1,08	1,22	1,18	1,22	1,00	1,24	1,15	1,00	1,10	1,23	1,07	1,12	1,12	0,96	1,15	1,24	1,01	1,03	1,60	1,25	1,12	1,24	1,38	1,14	1,13	1,08	1,36	1,44	1,42	1,09	1,14	1,21	1,60	1,24	1,51	1,43	1,23	1,16	1,46	1,23	1,49	1,18
395	LePn.029E3	0,23	0,05	0,07	0,11	0,38	0,05	0,11	0,11	0,14	0,11	0,11	0,11	0,08	0,09	0,07	0,06	0,07	0,06	0,69	0,03	0,04	0,03	0,03	0,05	0,70	0,45	0,05	1,53	0,02	0,04	0,02	0,03	0,65	0,98	0,77	0,06	0,08	0,05	0,90	0,06	0,93	0,90	0,08	0,05	0,75	0,61	0,75	0,12
396	LePn.029H3	0,80	1,01	0,88	1,00	0,97	1,01	1,00	0,99	1,10	1,07	0,91	1,10	0,77	1,16	1,11	0,92	0,96	1,11	1,16	1,23	1,15	1,28	1,27	1,11	1,25	1,13	1,18	1,10	0,90	1,07	1,08	1,03	1,05	1,14	1,07	0,88	1,13	0,98	1,27	1,01	1,19	1,25	1,05	1,04	1,27	1,10	1,22	0,98
397	LePn.030A2	0,07	0,02	0,02	4,71	4,30	5,06	3,26	0,03	4,13	1,16	1,24	1,06	0,02	0,02	1,68	0,04	0,03	0,03	0,21	1,25	0,02	0,03	0,01	1,20	4,18	0,12	5,22	0,16	0,02	0,02	0,03	0,03	0,10	0,10	0,09	0,04	4,03	0,02	0,10	0,03	0,12	2,67	4,07	0,03	3,06	0,13	2,77	0,02
398	LePn.030A9	1,18	1,40	1,03	0,32	0,29	0,26	0,18	0,28	0,43	0,28	0,32	0,26	1,02	1,39	0,42	1,39	1,22	1,27	2,65	0,19	1,61	1,73	0,22	0,37	0,12	0,10	0,23	2,17	1,37	1,32	1,64	1,34	0,12	0,27	0,28	1,49	0,27	1,34	0,12	1,39	0,27	0,12	0,20	1,05	0,13	1,52	0,14	1,19
399	LePn.030B6	1,10	0,87	0,72	1,21	2,51	1,29	1,04	1,20	1,00	1,82	1,62	0,99	0,70	0,62	0,92	0,58	0,44	0,50	0,74	2,80	0,45	0,33	1,45	1,26	1,61	1,70	1,42	0,66	0,60	0,55	0,62	0,59	0,57	0,65	0,72	0,75	1,91	0,55	0,73	0,70	0,74	1,25	1,30	0,72	1,17	0,50	1,27	1,04
400	LePn.030B11	0,56	0,62	0,59	0,66	0,54	0,57	0,53	0,59	0,53	0,53	0,59	0,67	1,41	1,31	1,46	1,15	1,45	1,09	0,54	0,44	1,38	1,91	0,48	0,58	1,75	1,97	0,65	0,84	1,74	1,61	1,74	1,75	0,61	1,65	1,51	1,85	0,86	1,96	0,64	1,94	1,51	1,67	0,86	1,72	1,73	0,78	1,42	0,70
401	LePn.030D1	0,67	0,56	0,50	1,61	1,45	1,84	1,48	1,23	1,53	1,18	1,26	1,39	0,71	0,52	1,59	0,61	0,63	0,68	0,51	1,49	0,55	0,52	1,59	1,69	1,70	1,77	1,58	0,57	0,48	0,52	0,45	0,51	1,68	1,83	1,56	0,52	1,94	0,53	0,70	0,54	1,56	1,85	1,69	0,45	1,64	0,45	1,66	0,45
402	LePn.030D5	2,14	2,24	1,55	0,15	0,54	0,23	0,18	0,16	0,14	0,08	0,38	0,07	1,86	1,15	0,19	1,19	1,16	1,22	0,68	0,06	1,63	0,87	0,45	0,41	0,03	0,03	0,10	0,05	2,71	1,70	2,04	2,39	0,03	0,03	0,02	1,98	0,23	2,36	0,02	2,25	0,05	0,03	0,22	1,83	0,04	0,20	0,04	1,47
403	LePn.030D6	1,76	2,25	2,09	1,03	0,74	0,94	0,81	1,01	0,89	1,03	0,67	1,20	1,40	2,06	0,93	1,79	1,81	2,48	0,88	1,09	3,41	2,67	1,39	0,90	0,28	0,63	1,43	0,52	2,19	1,67	2,45	1,89	0,20	0,96	0,89	2,27	1,12	1,82	0,37	2,64	0,84	0,36	1,01	1,92	0,37	0,72	0,42	1,93
404	LePn.030E3	0,83	0,96	0,78	0,56	0,62	0,66	0,55	0,45	0,64	0,58	0,55	0,85	0,69	1,14	0,78	0,98	0,77	0,62	1,25	1,22	0,90	0,86	0,73	1,27	1,23	1,10	1,21	0,77	0,94	0,82	1,10	0,80	1,11	1,02	1,12	0,89	1,09	0,88	1,02	0,86	1,16	1,25	1,31	0,92	0,96	1,06	1,14	0,83
405	LePn.030E4	0,87	0,93	1,00	0,66	0,55	0,58	0,54	0,44	0,62	0,52	0,68	0,50	1,02	0,89	0,54	1,04	0,91	0,93	0,91	0,77	0,70	0,89	0,46	0,82	1,06	0,77	0,96	0,51	0,84	0,88	0,89	0,99	0,67	0,75	0,77	1,07	0,76	1,01	0,88	1,00	0,76	0,86	0,99	1,01	0,81	0,84	0,98	1,03
406	LePn.030E8	0,19	0,02	0,05	0,67	1,03	0,38	0,42	0,87	1,27	0,70	0,10	0,49	0,08	0,03	0,03	0,69	0,71	0,71	1,54	2,22	0,56	0,62	0,60	1,69	0,90	1,74	1,99	0,38	0,50	0,04	0,37	0,49	0,52	0,41	0,36	0,04	1,59	0,44	0,51	0,45	0,51	0,83	1,67	0,53	0,03	1,02	0,94	0,05
407	LePn.030E10	3,61	3,76	4,19	0,29	0,39	0,30	0,37	0,34	0,35	0,46	0,37	0,42	3,19	4,54	0,47	4,26	4,40	4,91	0,42	0,35	4,89	5,24	0,35	0,36	0,25	0,49	0,25	0,45	4,57	4,33	3,75	4,08	0,28	0,26	0,32	4,12	0,37	0,41	0,31	4,03	0,28	0,21	0,29	0,32	0,23	0,33	0,19	4,10
408	LePn.030E12	0,64	0,78	0,60	0,95	0,90	1,21	0,90	0,87	0,91	1,13	0,84	1,11	0,57	0,74	0,90	0,60	0,70	0,66	1,30	1,00	0,62	0,80	1,01	0,98	0,94	1,15	1,30	1,28	0,84	0,75	0,78	0,76	0,91	0,91	0,88	0,74	1,25	0,75	1,04	0,78	0,88	0,82	1,07	0,81	0,85	1,44	0,85	0,80
409	empty
410	LePn.030F3	0,58	0,58	0,41	0,64	0,93	1,09	0,77	0,55	0,57	0,47	0,71	0,54	0,41	0,58	0,90	0,54	0,58	0,43	0,84	0,78	0,66	0,72	0,75	0,81	1,08	0,49	1,28	1,70	0,48	0,58	0,59	0,52	1,00	1,35	1,18	0,46	0,54	0,54	1,37	0,56	0,81	0,79	0,52	0,52	1,04	0,87	0,86	0,52
411	LePn.030F6	0,43	0,27	0,27	0,43	0,39	0,25	0,25	0,42	0,39	0,43	0,35	0,38	0,28	0,52	0,37	0,38	0,41	0,34	0,38	0,32	0,32	0,32	0,36	0,31	2,68	0,30	0,35	0,32	0,29	0,30	0,29	0,26	2,06	2,07	1,98	0,26	0,31	0,27	1,91	0,32	1,64	1,69	0,32	0,27	1,70	0,36	1,66	0,38
412	LePn.030G8	0,27	0,09	0,12	0,84	0,12	0,02	0,06	0,09	0,99	1,07	0,08	0,09	0,14	0,20	0,04	0,11	0,17	0,14	1,96	1,85	0,11	0,14	0,92	1,25	1,34	1,44	0,10	0,94	0,07	0,09	0,07	0,11	1,20	1,51	1,36	0,10	0,16	0,07	1,81	0,11	1,47	1,37	0,14	0,13	1,25	1,41	1,29	0,18
413	LePn.030H9	0,22	0,10	0,15	0,15	0,13	0,10	0,10	0,17	0,15	0,16	0,14	0,12	0,18	0,23	0,12	0,21	0,28	0,24	0,09	0,09	0,14	0,20	0,08	0,11	0,10	0,10	0,12	0,11	0,10	0,11	0,13	0,09	0,09	0,07	0,08	0,13	0,12	0,09	0,08	0,17	0,19	0,18	0,16	0,21	0,16	0,16	0,20	0,25
414	LePn.031A10	0,06	0,01	0,05	0,04	0,05	0,01	0,05	0,07	0,05	0,06	4,90	0,07	0,26	0,22	0,04	0,16	0,18	0,14	5,02	0,03	0,09	0,06	0,02	0,02	0,02	0,02	0,02	0,06	0,07	0,09	0,07	0,07	0,02	0,03	0,02	0,09	3,92	0,08	0,01	0,11	0,04	0,04	3,30	0,20	0,04	5,57	0,04	0,30
415	LePn.031B3	0,71	0,97	0,62	0,86	0,91	0,89	0,56	1,19	0,94	1,08	1,04	0,82	1,34	0,45	0,30	0,68	0,84	0,66	1,14	1,07	0,97	0,80	1,42	0,68	0,71	0,95	0,85	1,17	0,74	0,97	0,83	1,03	0,95	0,84	0,69	0,75	1,08	0,70	1,01	0,83	0,91	0,78	0,79	0,87	0,72	1,37	0,99	0,86
416	LePn.031C9	1,16	0,96	0,76	0,74	0,47	0,52	0,39	1,25	0,81	1,03	0,46	0,80	0,78	1,64	0,93	1,12	1,40	1,07	0,56	1,22	1,35	1,35	1,04	0,61	0,54	0,95	0,62	0,62	0,98	1,86	1,11	0,97	0,61	0,74	0,58	1,22	0,46	0,85	0,86	1,12	0,52	0,65	0,49	1,20	0,56	0,59	0,52	1,33
417	LePn.031D1	1,09	1,19	1,43	1,42	1,39	1,59	1,37	1,89	1,69	0,95	1,97	1,40	1,32	1,30	1,35	1,35	1,59	1,44	1,14	1,61	1,25	1,19	1,58	1,57	1,69	1,57	1,25	1,36	1,33	1,31	1,07	1,37	1,44	1,43	1,43	1,33	1,55	1,27	1,24	1,35	1,27	1,37	1,49	1,21	1,39	1,36	1,43	1,19
418	LePn.031D2	0,05	0,02	0,04	0,07	0,08	0,02	0,03	0,08	1,38	0,05	0,06	1,92	0,06	0,06	2,23	0,07	0,10	0,06	2,52	2,62	0,04	0,04	0,05	0,04	0,02	0,03	2,36	2,35	0,02	0,02	0,02	0,03	0,04	0,04	0,02	0,03	2,76	0,02	0,03	0,04	0,03	0,03	2,48	0,02	0,02	2,39	0,02	0,03
419	LePn.031D7	0,62	0,58	0,62	0,51	0,50	0,59	0,61	0,38	0,49	0,45	0,59	0,51	0,41	0,36	0,46	0,37	0,38	0,41	1,98	0,33	0,31	0,26	0,37	0,45	1,42	0,35	0,38	2,95	0,51	0,50	0,46	0,53	1,25	1,46	1,32	0,44	0,50	0,57	1,41	0,50	1,50	1,39	0,46	0,48	1,34	2,28	1,28	0,47
420	LePn.031D8	3,71	3,54	3,63	0,10	0,09	0,03	0,05	0,10	0,09	0,08	0,09	0,07	3,81	3,55	0,10	3,68	4,25	4,02	0,04	0,05	5,04	3,65	0,04	0,03	0,03	1,36	0,05	0,04	3,86	3,81	3,84	3,61	0,04	0,03	0,03	3,58	0,05	3,57	0,04	3,74	0,06	0,06	0,07	4,32	0,06	0,05	0,05	3,88
421	LePn.031G4	0,11	0,03	0,09	0,59	0,37	0,39	0,62	0,54	0,50	0,53	0,09	0,40	0,13	0,06	0,08	0,54	0,60	0,44	0,25	0,19	0,31	0,50	0,45	0,20	0,32	0,24	0,56	0,79	0,43	0,03	0,40	0,46	0,25	0,43	0,40	0,06	0,39	0,52	0,48	0,58	0,65	0,48	0,73	0,48	0,15	0,50	0,49	0,55
422	LePn.031H3	0,28	0,25	0,18	0,44	0,36	0,34	0,21	0,25	0,32	0,38	0,28	0,33	0,22	0,35	0,43	0,32	0,34	0,31	0,23	0,25	0,25	0,27	0,33	0,30	0,22	0,23	0,34	0,27	0,19	0,16	0,24	0,20	0,19	0,19	0,20	0,20	0,25	0,23	0,20	0,22	0,21	0,19	0,30	0,13	0,22	0,21	0,20	0,24
423	LePn.031H8	0,06	0,04	0,06	0,10	0,09	0,04	0,05	0,10	0,07	0,05	0,13	0,09	0,65	0,65	0,09	0,65	0,85	0,66	0,05	0,04	0,50	0,60	0,06	0,06	2,08	0,40	0,05	0,55	0,47	0,51	0,46	0,47	1,91	2,10	2,16	0,50	0,08	0,50	2,14	0,51	1,93	1,76	0,06	0,48	1,80	0,45	1,64	0,05
424	LePn.032A6	1,19	1,03	0,69	1,09	2,17	1,05	0,73	1,28	1,32	2,15	0,85	0,89	1,28	0,95	0,64	0,66	0,52	0,53	0,90	1,87	0,53	0,36	0,75	0,76	1,13	1,43	1,15	1,24	1,27	0,97	1,25	0,98	1,08	1,08	0,92	0,89	1,24	0,99	1,21	1,12	0,94	0,88	0,97	1,03	0,94	1,42	0,93	0,90
425	LePn.032A10	0,90	1,06	1,17	1,12	0,86	1,20	1,14	1,11	1,11	1,42	1,29	1,11	1,29	1,13	1,29	1,15	1,20	1,17	1,00	1,17	1,14	0,92	1,31	1,21	1,10	1,19	1,09	0,94	1,05	1,12	0,97	1,02	0,90	1,02	1,00	1,06	1,14	1,18	0,91	1,04	1,06	1,18	1,26	1,13	1,14	1,32	1,10	1,03
426	empty
427	LePn.032C3	1,15	1,28	0,70	0,97	1,30	0,87	0,63	0,79	0,96	0,68	0,67	1,02	0,85	1,20	1,03	1,17	1,03	1,06	1,35	0,96	1,52	1,63	1,18	1,24	0,80	1,08	1,24	1,14	1,50	1,37	1,20	1,08	0,87	0,76	0,83	1,12	1,03	1,21	0,70	1,05	0,67	0,69	0,59	1,00	0,62	0,76	0,57	0,89
428	LePn.032C5	0,05	0,01	0,04	0,59	1,41	1,41	1,41	0,26	0,60	0,52	0,04	1,19	0,03	0,03	0,03	0,30	0,32	0,29	0,34	0,40	0,17	0,23	0,51	0,45	0,29	0,41	0,75	0,90	0,22	0,02	0,25	0,21	0,33	0,34	0,34	0,02	0,41	0,23	0,56	0,23	0,47	0,46	0,56	0,26	0,04	0,49	0,48	0,46
429	LePn.032D12	0,47	0,54	0,32	0,55	1,69	2,85	1,46	0,42	0,35	0,41	0,30	0,32	0,33	0,40	0,33	0,34	0,38	0,47	2,58	0,30	0,37	0,44	0,34	0,30	1,17	1,21	1,35	1,39	1,17	1,10	1,44	1,11	1,13	1,13	1,07	1,08	1,04	1,03	0,99	1,12	0,29	0,34	0,33	0,35	0,32	0,34	0,34	0,41
430	LePn.032E2	0,89	0,68	0,62	0,66	0,45	0,36	0,43	0,63	0,74	0,58	0,34	0,55	0,64	0,84	0,66	0,91	0,86	0,84	0,84	0,47	1,02	1,18	0,56	0,59	0,21	0,64	0,50	0,50	0,57	0,66	0,58	0,55	0,12	0,17	0,17	0,58	0,43	0,69	0,34	0,71	0,30	0,32	0,46	0,75	0,27	0,53	0,27	0,83
431	LePn.032E7	0,91	1,01	1,27	0,82	1,03	0,98	1,15	1,32	1,07	0,98	0,97	0,66	0,96	0,99	0,94	0,86	0,87	0,81	0,10	0,81	0,60	0,51	1,11	1,01	0,12	0,14	0,99	0,14	1,22	1,10	0,79	1,04	0,09	0,13	0,13	0,94	0,95	1,14	0,12	1,19	0,22	0,21	1,17	1,26	0,17	1,29	0,19	1,25
432	LePn.032E10	2,38	3,94	3,66	2,73	2,46	3,76	3,84	3,00	2,32	2,37	2,28	2,53	1,69	2,26	2,97	2,42	2,55	2,72	0,05	2,36	2,36	3,71	2,77	2,96	0,04	0,04	3,07	0,05	3,19	3,54	3,65	3,48	0,03	0,04	0,04	3,57	4,01	3,88	0,03	3,91	0,08	0,11	3,73	3,53	0,07	0,07	0,08	3,28
433	LePn.032E12	0,16	0,06	0,06	0,21	1,15	1,20	1,70	0,12	0,13	0,12	0,10	0,10	0,09	0,06	0,07	0,05	0,08	0,05	0,08	0,04	0,05	0,03	0,03	0,04	0,05	2,44	0,08	1,43	0,07	0,05	0,04	0,04	1,21	1,45	1,67	0,05	1,40	0,03	1,26	0,06	1,48	0,13	1,56	0,15	0,11	1,05	0,11	0,12
434	LePn.032F3	0,57	0,63	0,49	0,65	0,63	0,72	0,48	0,85	0,72	0,63	0,57	0,58	0,43	0,61	0,72	0,62	0,71	0,77	0,63	0,59	0,67	0,68	0,69	0,69	0,25	0,42	0,48	0,46	0,38	0,32	0,49	0,46	0,15	0,30	0,36	0,44	0,44	0,48	0,41	0,53	1,42	1,26	1,36	0,62	1,26	0,72	1,25	0,65
435	LePn.032G3	1,37	1,34	1,11	1,10	1,03	0,87	0,97	1,20	1,18	0,03	0,22	0,03	1,21	1,27	1,34	1,35	1,26	1,51	1,89	0,02	1,48	2,01	0,01	0,01	1,72	0,02	0,03	0,02	1,35	1,29	1,49	1,11	1,29	0,01	0,01	1,25	0,24	1,37	1,92	1,36	0,03	1,40	0,24	1,32	1,59	1,65	1,54	1,21
436	LePn.032G5	1,68	2,43	2,19	1,41	1,49	2,05	1,50	0,70	1,78	1,58	1,54	1,90	1,59	1,79	1,79	1,85	1,96	1,70	1,62	1,69	2,32	2,26	1,70	1,80	0,25	1,73	2,04	1,04	2,40	1,95	2,06	2,15	0,22	0,23	0,31	2,19	2,00	2,08	0,29	2,21	0,30	0,31	1,42	2,18	0,32	1,47	0,30	1,98
437	LePn.032H6	0,78	1,43	0,86	0,12	0,10	0,07	0,03	1,10	0,09	0,10	0,10	0,12	0,80	0,91	0,06	0,92	1,09	0,91	1,09	0,05	1,02	1,41	0,05	0,05	1,15	1,11	1,20	1,22	1,09	0,94	1,32	1,03	1,17	1,20	1,10	0,98	0,94	1,06	0,93	1,26	1,39	1,34	0,07	1,18	1,40	1,11	1,42	1,18
438	LePn.032H11	0,06	0,01	0,04	0,29	0,59	0,55	0,56	0,26	0,94	0,52	0,07	0,51	0,06	0,03	0,03	0,61	0,55	0,56	2,61	0,67	0,54	0,52	0,59	0,21	0,29	0,18	0,43	0,32	0,49	0,02	0,52	0,54	0,23	0,54	0,63	0,03	0,28	0,58	0,60	0,69	0,67	0,40	0,49	0,63	0,03	0,34	0,42	0,04
439	LePn.033A7	0,64	0,55	0,50	0,07	0,12	0,05	0,05	0,06	0,07	0,03		0,06	0,61	0,64	0,05	0,70	0,62	0,76	0,04	0,04	0,49	0,51	0,90	0,05	2,67	1,59	0,05	0,05	0,56	1,24	0,51	0,70	1,80	1,83	1,80	1,11	0,05	0,66	1,94	0,76	2,24	1,95	0,04	0,44	2,11	0,02	1,93	0,68
440	LePn.033B6	0,06	0,04	0,06	0,08	0,09	0,04	0,04	0,09	0,07	0,09	1,08	0,09	0,07	0,15	1,35	3,52	2,96	3,11	0,05	0,05	4,28	5,74	0,06	0,04	0,07	0,10	0,07	0,11	5,69	0,07	8,14	8,66	0,08	0,10	0,06	0,09	0,08	6,82	0,07	7,57	0,07	0,07	0,06	6,46	0,07	0,04	0,06	0,13
441	empty
442	LePn.033B8	0,21	0,07	0,10	0,18	0,16	0,06	0,11	0,12	0,18	0,12	0,28	0,12	1,47	1,62	0,13	3,01	2,65	2,86	2,59	0,03	3,74	3,32	0,09	0,03	0,04	0,08	0,15	1,82	2,83	1,30	3,67	3,37	0,06	0,11	0,07	1,33	0,23	2,96	0,09	4,08	0,20	0,20	0,34	2,88	0,17	3,45	0,17	2,65
443	LePn.033D1	0,14	0,05	0,10	0,04		0,02	0,03	0,03	0,04	0,04	0,02	0,02	0,17	0,13	0,02	0,12	0,11	0,10	0,08	2,52	0,08	0,07	0,02	2,50	2,08	2,28	0,05	0,01	0,05	0,05	0,04	0,05	2,31	0,08	0,07	0,08	0,08	0,06	2,09	0,09	0,11	2,25	0,09	0,08	2,19	2,27	2,34	0,09
444	LePn.033D7	2,09	1,80	2,42	0,33	1,14	2,72	3,66	0,53	0,19	0,36		0,36	1,50	1,74	0,37	0,62	0,65	0,60	2,14	0,24	0,50	0,51	0,25	0,28	0,64	0,37	0,17	1,15	0,28	1,74	0,33	0,36	0,55	0,45	0,51	1,60	0,18	0,38	0,64	0,35	0,67	0,67	0,32	0,38	0,65	0,39	0,67	2,55
445	LePn.033F5	0,42	0,16	0,24	0,04	0,04	0,02	0,03	0,07	0,05	0,04	0,05	0,05	0,32	0,47	0,06	0,37	0,33	0,31	1,38	1,77	0,19	0,15	0,05	0,90	2,90	1,98	1,47	0,04	0,17	0,15	0,18	0,20	1,44	0,24	0,21	0,21	1,32	0,19	1,07	0,20	0,31	2,67	1,29	0,22	1,09	2,06	2,70	0,25
446	LePn.033F8	1,16	1,30	1,09	0,93	0,91	1,25	1,15	0,56	0,92	1,07	1,08	1,60	0,96	1,16	1,08	0,91	1,11	1,32	1,46	1,03	1,20	1,53	1,43	1,19	1,17	1,18	1,41	0,48	1,24	1,15	1,13	1,12	0,86	0,94	1,02	1,03	1,51	1,16	1,01	1,29	0,99	1,22	1,30	1,02	1,04	1,83	1,47	1,31
447	LePn.033G3	0,71	1,49	0,76	0,85	1,71	1,20	0,76	0,86	0,90	1,31	0,74	1,17	0,89	1,41	1,43	1,00	1,38	1,25	0,58	1,68	2,15	1,54	1,32	2,00	0,63	0,84	1,35	0,70	1,46	1,26	1,47		0,44	0,51	0,69	1,10	1,31	0,98	0,58	0,88	0,51	0,56	0,77	0,68	0,73	0,51	0,49	0,77
448	LePn.033G6	0,05	0,02	0,04	0,26	0,18	0,13	0,18	0,31	0,40	0,24	0,02	0,24	0,02	0,03	0,02	0,21	0,20	0,22	3,97	0,29	0,21	0,21	0,17	0,14	0,09	0,14	0,24	0,17	0,17	0,02	0,17	0,16	0,11	0,18	0,15	0,02	0,19	0,13	0,21	0,21	0,23	0,18	0,22	0,26	0,05	0,17	0,21	0,04
449	LePn.033H2	0,91	1,12	1,11	0,82	0,78	1,06	0,96	1,07	0,95	1,00	0,93	0,95	0,88	0,92	0,96	1,07	1,01	0,95	0,87	0,91	0,93	1,03	0,98	1,02	1,04	1,08	1,12	0,98	0,98	0,97	0,72	1,08	1,06	1,16	1,09	1,04	1,03	1,06	1,12	1,19	1,11	1,02	0,96	1,02	1,08	0,76	1,05	1,01
450	LePn.033H3	0,06	0,01	0,03	0,06	0,05	0,01	0,02	0,05	0,05	0,04	0,05	0,05	0,04	0,03	0,03	0,04	0,02	0,03	0,02	2,99	0,03	0,02	0,02	0,02	0,03	0,02	0,04	0,02	0,02	0,02	0,02	0,02	0,02	0,02	0,01	0,03	0,04	0,01	0,01	0,03	0,06	0,06	0,05	0,05	0,05	0,03	0,04	0,04
451	LePn.033H4	0,62	0,29	0,43	0,09	0,09	0,06	0,08	0,14	0,09	0,13	0,03	0,14	0,58	0,70	0,17	0,66	0,49	0,50	1,39	1,72	0,28	0,25	0,12	1,05	2,39	1,32	1,44	0,05	0,31	0,33	0,26	0,30	1,88	0,51	0,51	0,34	1,34	0,35	1,20	0,39	0,62	2,44	1,57	0,37	1,35	1,21	2,49	0,40
452	LePn.034A5	0,10	0,01	0,04	0,72	0,11	0,03	0,03	0,72	0,80	0,68	0,10	0,62	0,43	0,78	0,04	0,02	0,03	0,02	0,01	0,54	0,01	0,02	0,62	0,02	0,02	0,03	0,80	0,03	0,02	0,03	0,03	0,02	0,04	0,03	0,01	0,04	0,53	0,01	0,02	0,04	0,04	0,04	0,54	0,05	0,03	0,98	0,03	0,05
453	LePn.034A7	0,52	0,37	0,41	0,59	0,74	0,81	0,98	1,03	0,78	0,65	0,77	0,75	0,34	0,45	0,79	0,45	0,48	0,44	0,54	0,51	0,42	0,40	0,56	0,62	0,73	0,70	0,70	0,95	0,31	0,31	0,24	0,31	0,76	0,74	0,78	0,35	0,74	0,35	0,81	0,40	0,88	1,01	1,03	0,35	0,88	0,89	1,06	0,38
454	LePn.034A9	0,12	0,01	0,08	0,12	0,11	0,04	0,08	0,18	0,12	0,11	0,26	0,21	0,10	0,13	0,07	0,11	0,15	0,15	0,56	0,04	0,11	0,09	0,06	0,05	0,07	0,05	0,09	0,08	0,10	0,05	0,07	0,01	0,04	0,03	0,05	0,04	0,11	0,02	0,03	0,03	0,17	0,14	0,28	0,11	0,16	0,38	0,12	0,11
455	LePn.034B4	0,99	1,37	1,35	1,24	1,04	1,32	1,34	0,11	1,10	1,07	1,17	1,01	1,18	0,97	1,86	1,11	1,16	1,13	0,96	1,00	1,08	1,21	0,99	1,28	1,64	0,35	1,33	0,29	1,20	1,22	1,18	1,21	1,47	1,61	1,46	1,23	1,35	1,35	1,59	1,21	1,43	1,55	1,33	1,29	1,55	1,40	1,42	1,24
456	LePn.034D6	0,62	0,22	0,49	0,54	0,62	0,49	0,47	0,62	0,84	0,88	0,47	0,70	0,50	0,88	0,56	0,50	0,55	0,68	0,84	1,09	0,51	0,48	0,76	0,68	0,46	0,62	0,80	0,39	0,34		0,30	0,36	0,50	0,54	0,54	0,29	0,59	0,34	0,61	0,25	0,90	0,82	1,08	0,54	0,60	0,78	0,84	0,82
457	empty
458	LePn.034E7	0,05	0,01	0,04	0,51	0,82	0,93	1,01	0,65	1,28	0,93	0,03	0,98	0,01	0,04	0,02	0,97	0,93	0,94	1,66	1,31	0,80	1,03	0,93	0,42	0,54	0,53	0,93	0,61	1,22	0,02	0,97	0,99	0,36	1,09	0,97	0,03	0,58	1,31	1,07	1,16	1,18	0,68	1,06	1,08	0,02	0,47	0,82	0,02
459	LePn.034E12	2,46	3,85	2,67	2,58	2,87	3,52	2,47	0,06	2,87	0,10	2,40	0,07	2,65	3,07	2,75	2,80	2,84	2,76	0,02	0,03	4,15	4,88	0,04	3,48	0,04	0,06	3,22	3,39	4,21	3,35	3,64	3,08	0,04	0,03	0,04	2,88	3,70	3,06	0,03	3,57	0,10	0,11	2,88	3,07	0,08	0,04	0,09	2,90
460	LePn.034F8	0,86	0,98	1,10	0,16	0,12	0,02	0,04	0,15	0,47	1,08	0,03	1,25	1,15	1,63	1,02	1,17	1,08	1,02	0,03	0,86	1,09	1,04	1,35	0,01	0,02	6,65	0,02	0,01	0,99	3,23	1,16	1,62	0,02	0,01	0,00	2,29	0,03	1,42	0,79	1,42	0,04	0,05	0,03	1,25	0,03	0,44	0,05	1,89
461	LePn.034F11	0,54	0,14	0,20	0,30	1,32	0,62	0,79	0,16	0,30	0,32	0,12	0,31	0,21	0,23	0,32	0,20	0,22	0,28	0,85	0,12	0,22	0,22	0,14	0,09	0,05	0,22	0,12	0,10	0,18	0,13	0,15	0,13	0,10	0,11	0,18	0,15	0,19	0,18	0,10	0,12	0,25	0,15	0,15	0,24	0,13	0,16	0,13	0,28
462	LePn.034F12	0,59	0,49	0,48	0,49	0,50	0,43	0,44	0,65	0,49	0,42	0,54	0,50	0,42	0,53	0,46	0,59	0,65	0,67	0,48	0,48	0,55	0,64	0,54	0,50	0,71	0,44	0,57	0,46	0,47	0,40	0,46	0,43	0,65	0,66	0,77	0,50	0,46	0,49	0,79	0,39	0,71	0,81	0,54	0,63	0,75	0,56	0,79	0,62
463	LePn.034G3	0,37	0,27	0,25	0,47	0,35	0,18	0,25	0,35	0,36	0,37	0,29	0,34	0,27	0,33	0,38	0,30	0,44	0,43	0,27	0,36	0,17	0,25	0,30	0,24	0,34	5,05	0,32	0,34	0,19	0,19	0,18	0,13	0,34	0,43	0,35	0,18	0,17	0,17	0,38	0,20	0,34	0,32	0,22	0,27	0,45	0,29	0,39	0,23
464	LePn.034G11	1,32	0,96	0,87	0,73	1,00	0,90	0,78	0,63	1,27	0,69	1,03	0,66	0,97	1,20	1,31	1,21	1,33	1,22	1,03	0,50	1,29	1,37	0,46	1,09	1,30	1,01	0,85	1,19	0,96	0,88	0,92	1,01	1,19	1,28	1,26	0,89	0,42	0,94	1,22	0,96	1,24	1,21	0,39	1,04	1,27	0,84	1,23	0,92
465	LePn.034H1	0,06	0,01	0,04	0,07	0,05	0,02	0,02	0,06	0,04	0,04	0,06	0,05	0,04	0,03	0,02	0,03	0,02	0,02	0,01	0,01	0,01	0,01	0,01	0,00	0,01	0,02	0,02	0,01	0,01	0,01	0,01	0,02	0,02	0,01	0,01	0,03	0,04	0,01	0,01	0,03	0,03	0,03	0,03	0,03	0,02	0,02	0,02	0,03
466	LePn.034H9	0,06	0,02	0,03	0,65	0,28	0,21	0,28	0,58	0,79	0,40	0,04	0,31	0,03	0,04	0,02	0,52	0,49	0,45	1,20	1,61	0,47	0,55	0,58	1,38	1,13	1,33	1,77	0,35	0,34	0,01	0,39	0,30	1,10	0,39	0,33	0,03	1,30	0,36	0,38	0,38	0,50	1,13	1,29	0,43	0,05	1,38	1,17	0,06
467	LePn.035A8	0,76	1,03	0,99	1,37	0,77	1,17	1,04	1,45	1,21	0,73	0,90	0,78	1,02	1,25	1,65	1,31	1,34	1,25	1,19	0,78	1,20	1,22	0,44	0,63	1,15	0,69	0,68	0,58	0,97	1,00	0,96	1,02	1,15	0,44	0,49	1,05	1,04	1,03	0,96	1,12	0,46	1,07	1,05	1,00	1,19	1,06	1,01	1,19
468	LePn.035B11	1,06	1,36	1,29	0,96	1,01	1,22	1,07	0,92	0,98	1,01	1,23	1,24	1,28	1,10	1,06	0,96	1,50	1,42	1,18	1,12	1,23	1,30	1,15	1,15	1,12	1,34	1,05	1,27	1,27	1,17	0,98	1,07	1,10	1,20	1,28	1,31	1,35	1,16	1,14	1,29	1,29	1,17	1,30	1,21	1,07	1,50	1,12	1,15
469	LePn.035B12	1,20	1,40	1,17	0,12	0,09	0,03	0,04	0,10	0,11	0,07	0,08	0,07	1,07	1,09	0,07	1,09	1,15	1,19	1,15	0,04	1,19	1,46	0,03	0,04	1,70	1,41	0,04	1,35	1,26	1,19	1,16	1,29	1,76	1,65	1,66	0,99	0,06	1,12	1,73	1,09	1,57	1,56	0,08	1,37	1,42	1,04	1,57	1,27
470	LePn.035C5	0,90	1,09	1,10	1,10	1,25	1,38	1,32	0,14	1,07	1,28	1,54	1,22	1,17	1,33	1,61	1,19	1,16	1,06	0,05	1,53	1,11	1,01	1,69	1,34	1,24	1,56	1,32	0,82	1,34	1,10	1,01	1,07	1,11	1,21	1,32	1,02	1,63	1,06	1,19	1,25	1,13	0,99	1,40	1,14	1,30	0,04	1,24	1,18
471	LePn.035C6	0,54	0,55	0,60	0,68	0,62	0,52	0,76	0,61	0,66	0,64	0,52	0,61	0,48	0,61	0,54	0,52	0,66	0,58	0,10	0,49	0,52	0,66	0,60	0,52	0,97	0,52	0,73	0,19	0,51	0,45	0,59	0,59	0,92	0,97	0,94	0,59	0,60	0,47	0,96	0,55	1,02	1,09	0,70	0,71	0,99	0,16	1,00	0,69
472	LePn.035C10	0,32	0,15	0,29	0,15	0,18	0,12	0,16	0,18	0,28	0,16	0,06	0,18	0,27	0,43	0,27	0,45	0,40	0,30	0,40	3,22	0,20	0,22	0,18	2,36	2,64	2,49	2,26	0,10	0,15	0,15	0,11	0,15	2,00	0,22	0,24	0,18	1,71	0,20	2,10	0,21	0,40	2,28	2,36	0,23	1,77	0,40	2,21	0,25
473	empty
474	LePn.035D10	1,76	1,71	2,00	0,60	0,61	0,49	0,62	0,88	0,65	0,77	0,65	0,71	1,94	2,12	0,71	2,89	2,30	2,71	1,39	2,62	2,37	2,31	0,80	2,16	2,13	2,30	2,45	0,06	2,54	2,15	1,88	1,91	1,06	1,17	1,27	1,92	2,45	2,45	1,62	2,15	1,39	1,99	2,72	2,32	1,52	1,42	1,97	2,18
475	LePn.035E6	0,52	0,66	0,65	0,68	0,50	0,53	0,58	0,57	0,61	0,65	0,67	0,50	0,47	0,59	0,58	0,56	0,61	0,59	0,66	0,50	0,66	0,63	0,47	0,51	0,24	0,75	0,73	4,49	0,63	0,61	0,70	0,59	0,23	0,25	0,27	0,62	0,57	0,63	0,30	0,69	0,34	0,33	0,62	0,70	0,31	0,63	0,34	0,67
476	LePn.035F8	1,01	1,15	1,08	0,99	1,03	1,09	1,15	1,15	0,94	1,13	1,11	0,97	1,10	0,89	0,97	1,15	1,05	1,17	0,96	0,87	0,93	1,32	1,05	1,00	1,40	0,26	1,10	1,25	1,13	1,34	1,03	1,15	1,38	1,69	1,42	1,00	1,18	1,21	1,48	1,14	1,47	1,34	1,23	1,19	1,33	1,18	1,36	1,02
477	LePn.035F12	0,70	0,48	0,42	0,96	0,72	0,55	0,50	0,58	0,74	0,63	0,71	0,64	0,60	0,83	0,70	0,57	0,73	0,68	0,79	0,79	0,72	0,83	0,77	0,85	0,55	0,54	0,68	0,55	0,38	0,45	0,51	0,41	0,50	0,58	0,53	0,45	0,54	0,52	0,65	0,46	0,73	0,64	0,73	0,52	0,66	0,56	0,65	0,50
478	LePn.035G2	0,83	0,73	0,79	1,02	0,92	0,82	0,96	1,18	1,02	0,80	0,97	1,00	0,74	0,92	1,28	1,05	0,92	0,91	0,76	0,11	0,66	0,51	0,93	1,00	0,07	0,85	0,96	0,94	0,80	0,61	0,72	0,61	0,09	0,09	0,10	0,75	0,82	0,75	0,10	0,80	0,11	0,14	0,91	0,85	0,14	0,84	0,13	1,48
479	LePn.035G3	1,11	1,32	1,14	1,02	1,11	1,08	0,97	1,21	0,87	1,20	0,89	1,00	1,00	1,11	1,05	1,27	1,13	1,20	1,16	0,93	1,28	1,50	1,10	1,01	1,01	1,20	1,17	1,33	1,42	1,24	1,40	1,38	1,03	1,14	1,13	1,22	1,06	1,35	1,14	1,24	1,02	0,94	0,93	1,34	1,10	1,42	1,07	1,22
480	LePn.035G4	1,40	1,20	1,42	1,15	1,20	1,58	1,97	1,61	1,44	1,37	1,90	1,46	1,17	1,09	4,27	1,11	1,32	1,30	1,22	1,47	1,18	1,41	1,65	1,51	1,51	1,99	1,55	1,31	1,11	1,28	1,13	1,18	1,35	1,36	1,33	1,29	1,71	1,51	1,24	1,43	1,32	1,29	1,77	1,44	1,38	1,43	1,23	1,44
[truncated: 85 more columns]
