# Supplementary material for: Comparative genome analysis of a large Dutch Legionella pneumophila strain collection identifies five markers highly correlated with clinical strains
Source: BMC Genomics. 2010 Jul 15;11:433. doi: 10.1186/1471-2164-11-433 (PMC3091632; doi:10.1186/1471-2164-11-433)
Supplement: Additional file 3 — supplTable3 rawdatatestset. non-binarized microarray data used as a testset for validating the predictive model. [file 1471-2164-11-433-S3.TXT]

	Slide-name:	msLePn01-01D	msLePn01-01E	msLePn01-01F	msLePn01-01G	msLePn01-01H	msLePn01-01I	msLePn01-01J	msLePn01-01K	msLePn01-01L	msLePn01-33A	msLePn01-33B	msLePn01-33C	msLePn01-33D	msLePn01-33E	msLePn01-33F	msLePn01-33G	msLePn01-33H	msLePn01-33I	msLePn01-33J	msLePn02-01A	msLePn02-01B	msLePn02-01C	msLePn02-01D	msLePn02-01E	msLePn02-01F	msLePn02-01H	msLePn02-01I	msLePn02-01J	msLePn02-01K	msLePn02-02A	msLePn02-02B	msLePn02-02C	msLePn02-02E	msLePn02-02G	msLePn02-02I	msLePn02-02J	msLePn02-02K	msLePn02-03A	msLePn02-03B	msLePn02-03C	msLePn02-03D	msLePn02-03E	msLePn02-03F	msLePn02-03G	msLePn02-03H	msLePn02-03I	msLePn02-03J	msLePn02-03K
	Cy5 Sample:	ttc 04.0222	ttc 04.0223	ttc 04.0243	ttc 04.0244	ttc 04.0245	ttc 06.0042	ttc 06.0043	ttc 06.0044	ttc 06.0045	ttc 04.0222	ttc 04.0222	ttc 04.0223	ttc 04.0223	ttc 04.0243	ttc 04.0243	ttc 04.0244	ttc 04.0244	ttc 04.0245	ttc 04.0245	TTC 06.0138	TTC 06.0146	TTC 06.0139	TTC 06.0161	TTC 06.0140	TTC 06.0167	TTC 06.0171	TTC 06.0142	TTC 06.0178	TTC 06.0143	TTC 06.0042	TTC 06.0146	TTC 06.0043	TTC 06.0044	TTC 06.0045	TTC 06.0046	TTC 06.0150	TTC 06.0047	TTC 06.0048	TTC 06.0152	TTC 06.0049	TTC 06.0153	TTC 06.0050	TTC 06.0154	TTC 06.0051	TTC 06.0155	TTC 06.0052	TTC 06.0156	TTC 06.0053
	Cy3 Sample:	pool	pool	pool	pool	pool	pool	pool	pool	pool	ampli pool	ampli pool	ampli pool	ampli pool	ampli pool	ampli pool	ampli pool	ampli pool	ampli pool	ampli pool	ampli pool	ampli pool	ampli pool	ampli pool	ampli pool	ampli pool	ampli pool	ampli pool	ampli pool	ampli pool	ampli pool	ampli pool	ampli pool	ampli pool	ampli pool	ampli pool	ampli pool	ampli pool	ampli pool	ampli pool	ampli pool	ampli pool	ampli pool	ampli pool	ampli pool	ampli pool	ampli pool	ampli pool	ampli pool
	Duplo	1	2	7	8	9	0	0	0	0	1	1	2	2	7	7	8	8	9	9	0	0	0	0	0	0	0	0	0	0	0	0	0	0	0	0	0	0	0	0	0	0	0	0	0	0	0	22	0
msLePn01	msLePn01
Spot-Nr	Spot-ID
1	LePn.001A12	2,01	0,07	0,05	0,02	2,6	0,01	0,07	0,02	0,04	3,71	4,37	0,05	0	0,04	0,07	0,04	0,03	4,18	3,13	1,3	12,59	17,54	0	0	0,15	0,05	0,02	0,01	0,01	0,01	26,49	0,07	0	0,02	0,14	0,01	0,12	0,07	0	0,07	0,26	34,42	0	0	0,02	0	0	0
2	LePn.001B4	0,1	2,11	2,06	0,04	0,05	2,49	3,38	1,34	4,56	0,01	0,01	1,79		2,71	2,41	0,01	0,01	0,02	0,01	0,02	0,05	0,28	2,12	3,22	0,02	1,78	0,01	0,01	0,02		0,18	3,75	0,59	5,78	0,65	1,86	2,54	1,13	2,52	1,69	0,02	0,05	0	2,11	0	1,82	0	2,75
3	LePn.001B6	0,03	0,08	0,01	0,02	0,01	0,07	0,01	0,11	0,02	0,01	0,01	0,03	0,59	0,01	0	0,01	0,01	0,01	0	0	0	0,05	0,01	0,02	0,01	0,01	0,03	0	0,01	0	0,02	0,02	0,05	0,01	0,01	0,01	0,02	0,11	0	0,01	0,01	0,01	0,01	0	0,03	0,01	0	0,02
4	LePn.001C4	0,6	0,79	0,87	0,48	0,32	2,04	0,71	0,46	0,66	0,66	0,56	0,56		0,56	0,53	0,5	0,57	0,48	0,57	0,51	0,49	0,42	0,39	0,4	0,45	0,34	0,33	1,02	0,47	0,4	0,26	0,55	0,62	0,31	0,3	0,38	0,36	0,27	0,37	0,32	0,38	0,35	0,19	0,32	0,31	0,39	0,29	0,46
5	LePn.001C6	0,4	0,47	0,36	0,37	0,29	0,16	0,2	2,37	0,43	0,31	0,38	0,35		0,27	0,33	0,25	0,29	0,29	0,37	0,02	0,3	0,3	2,65	0,36	0,13	1,98	0,51	0,16	0,35	0,19	0,73		6,81	0,64	0,53	2,4	0,27	0,33	2,99	0,16	0,19	0,22	0,29	1,43	0,16	1,01	1,12	1,64
6	LePn.001D3	0,03	0,05	1,98	0,02	0,03	2,33	1,77	0,04	0,9	0	0	0,01		2,2	2,07	0	0	0,01	0	0,01	0,01	0,02	2,91	0,77	0,01	1,74	0,01	2,1	0,02	2,78	0,06	3,72	0,01	0,91	0	2,4	0	2,3	2,94	1,63	0,02	0	0	0,85	0	1,12	0	1,16
7	LePn.001D9		0,01	0,09	0	0,02	0,07	0,03	0,02	0,08	0,01	0,01	0,01	0,02	0,01	0,02	0	0	0,01	0,01	0,06	0,04	0,02	0,17	0,06	0,01	0,06	0	0,02	0,05	0,05		0	0	0,04	0	0,02	0	0,1	0,03	0,15	0,05	0,02	0,06	0,02	0,01	0,02	0,12	0,03
8	empty																																														0,07		0,03
9	LePn.001E10	1,55	1,36	1,16	1,29	1,27	0,07	0,04	0,1	1,31	1,31	1,32	1,15	0,22	1,34	1,26	1,13	1,02	1,14	1,07	0,66	1,1	1,29	0,97	1,22	1,79	0,92	1,14	0,86	1,52	0,03	1,28	0,03	0,02	1,85	1,32	0,66	1,22	0,06	0,71	0,05	0,96	1,18	0,83	0,04	1,3	0,04	1,17	0,03
10	LePn.001E12	0,57	1,76	1,91	0,34	0,36	0,71	0,95	0,57	1,86	0,32	0,39	1,25		1,38	1,3	0,31	0,29	0,36	0,34	0,3	0,4	0,2	1,21	1,25	0,45	1,24	0,47	0,31	0,49	0,94	0,26	0,42	0,23	1,13	0,39	0,69	2,87	1,71	1,44	0,77	0,33	0,38	0,31	0,91	0,31	0,5	0,43	0,97
11	LePn.001G3	2,86	0,1	0,03	0,05	0,05	0,07	0,1	2,21	0,01	2,67	3,01	0,01		0,01	0,01	0,01	0,01	0,01	0,01	0,12	2,77	3,32	0,75	0,12	2,16	0,97	0,02	0,01	0,02	0,15	0,9	0,04	0,74	0,74	0,58	1,64	0,05	0,17	1,04	0,02	1,99	2,79	2,01	0,49	0,11	0,05	0,01	0,09
12	LePn.001G5	2,04	1,51	0,88	0,56	0,58	0,38	0,21	0,78	0,23	2,9	3,18	1,1		0,94	1,01	0,65	0,48	0,51	0,55	0,99	2,5	4,33	0,3	0,54	3,5	0,27	1,29	0,82	1,45	0,13		0,25	0,21	0,34	0,84		0,48	0,5	0,27	0,54	2,49	1,97	2,28	0,49	0,44	0,25	0,39	0,33
13	LePn.001H3	0,4	2,72	3,24	0,24	0,43	0,34	0,67	0,55	4,26	0,27	0,42	4,31		4,74	3,91	0,22	0,25	0,35	0,32	0,38	0,31	0,28	0,07	2,98	0,56	0,37	0,78	0,32	0,59	0,23	0,31	1,35	0,25	4,61	3,62	0,21	3,02	0,28	0,23	0,35	0,26	0,3	0,35	0,87		5,82	0,2	2,36
14	LePn.002A2																																						0,81	1,16	0,91	0,45	0,78	0,78	1,41	0,76	0,87	0,91	0,74
15	LePn.002B12	0,55	0,01	0,02	0,01	1,5	0,01	0,01	0,03	0,02	0,43	0,44	0,01		0,01	0,01	0	0,01	0,88	1	13,36	0,56	0,65	0,02	0,2	0,7	0,03	0,01	1,59	0,03	0,01	0,37	0,01	0,01	0,01	0,2	0,01	0,15	0,02	0,01	0	0,77	0,85	0	0,01	0,01	0,01	0,01	0
16	LePn.002D4	0,03	0,18	0,29	0,4	1,63	1,28	2,24	0,01	0,27	0,03	0,02	0,13		0,15	0,18	0,25	0,24	1,53	1,48	0,09	0,11	0,15	0,12	0,26	0,15	0,1	0,19	0,04	0,15	1,57	0,1	4,75	0	0,25	1,42	0,12	0,83	2,64	0,1	1,24	0,07	0,14	0,18	0,09	0,19	0,09	0,13	0,12
17	LePn.002D6	0,22	0,99	1,25	0,28	0,18	0,37	0,34	0,22	1,92	0,28	0,41	0,89	0,29	2,24	1,69	0,18	0,15	0,23	0,18	0,9	0,11	0,16	1,87	0,23	0,12	0,15	1,65	0,24	1,09	0,3	0,11	0,14	0,06	3,49	0,06	0,04	0,11	0,16	0,12	0,16	1,47	0,22	0,18	1,94	0,14	0,7	0,05	2,63
18	LePn.002E5			0,48	1,14	0,45	0,9	0,4			0,06	0,12	0,56		0,4	0,7	3,17	0,52	1,33	1,23	0,42	0,18	0,3	1,34	0,55	0,23	2,07	1,38	0,02	2,21	0,69	0,05	2,56	0	0,04	0,27	0,43	1,24	1,58	0,83	1,58	0,29	0,09	0,23	0,44	0,64	0,3	1,02	0,27
19	LePn.002F3	1,18	0,9	1,24	0,6	0,54	0,44	0,41	0,16	1,7	0,52	0,85	0,54		0,88	1,15	0,5	0,33	0,55	0,95	0,55	0,61	0,56	0,46	0,75	0,91	0,61	0,45	0,59	0,58	0,49	0,32	0,89	1,05	0,13	3,23	0,55	0,72	0,63	0,72	0,63	0,87	0,68	0,34	0,48	0,45	0,73	0,73	0,82
20	LePn.002F8	0,03	2,5	2,27	14,06	0,08	0,02	0,08	0,21	0	0,14	0,12	2,87		1,94	2,4	10,16	6,86	0,08	0,14	0,06	0,08	0,16	0,16	0,23	0,33	0,04	0,26	0,49	0,39	0,02		0,07	0,01	0,02			4,22	2,17	0,01	0,03	0,27	0,03	0,09	0,07	2,17	0,04	0,1	0,01
21	LePn.002G3	0,04	0,1	0,06	0,04	0,02	0,04	0,01	0,02	0,02	0,01	0	0,08		0,01	0,01	0,01	0,01	0,01	0	3,49	0,03	0,02	0,01	0,02	0,02	0,15	0	0,03	0,02	0,02		0,01	0	0,02	0,07		0,01	0,02	0,12	0,05	2,9	0,02	0,46	0,03	0	0	0,01	0,01
22	LePn.003A8	0,94	0,81	0,6	0,65	0,89	0,87	0,68	0,89	0,94	0,86	0,91	0,9		1,17	0,83	0,75	0,77	0,8	0,85	2,09	0,96	0,58	1,33	1,02	0,71	0,94	0,89	0,75	1,14	0,88	1,31	0,58	0,32		0,69	0,27	0,29	1,46	1,73	0,69	0,29	0,78	0,82	0,25	0,59	0,39	0,33	0,51
23	LePn.003A9	0,36	0,11	0,32	0,51	0,4	0,46	0,53	0,43	0,68	0,44	0,41	0,34	0	0,38	0,34	0,39	0,37	0,41	0,44	1,55	0,49	0,42	2,23	0,32	0,42	1,67	0,46	0,46	0,56	0,42	0,22	0,27	0,17	0,52	0,63	1,43	0,93	0,39	1,75	0,4	0,48	0,22	0,42	0,47	0,34	0,46	0,31	0,37
24	empty																																						0,64	1,21	0,54	2,11	0,49	1,28	0,58	0,86	0,92	0,65	0,84
25	LePn.003C6	1,86	1,61	0,01	1,25	1,45	0,02	0,02	0,02	1,58	1,49	1,49	1,64		0,01	0,01	1,39	1,69	1,46	1,56	0,16	1,14	2,09	1,41	0,02	1,5	0,03	2,08	0,01	1,59	0,01	1,42	0,03	0,01	1,61	2,54	0,01	2,3	0,03	0,01	0,01	0,02	1,61	0,01	0,01	1,41	0,01	0,02	0,01
26	LePn.003D1	0,02	0,37	0,84	1,58	1,26	0,99	1,23	0,01	0,17	0,01	0,01	0,24	0,09	0,57	0,77	1,44	1,26	1,08	1,27	0,46	0,66	0,62	0,22	0,73	0,72	0,48	0,92	0,01	0,76	0,44	0,46	0,99	0,01	0,08	0,34	0,64	0,73	1,08	0,61	0,63	0,15	0,72	0,11	0,14	0,84	0,21	0,81	0,16
27	LePn.003E3	0,6	0,49	0,51	0,94	0,83	0,67	0,91	0,79	0,98	0,72	0,89	0,65	0,59	0,51	0,63	1,15	1,17	0,73	0,76	2,41	0,39	0,73	0,63	0,46	0,71	0,5	0,44	1,33	0,5			0,32	0,04	0,26	0,94	0,12	0,58	0,78	0,46	0,76	0,53	0,29	0,76	0,55	0,81	0,6	0,66	0,61
28	LePn.003E4	0,39	0,71	0,78	0,54	0,38	1,2	0,97	0,82	1,32	0,84	0,77	0,7	0,68	0,8	0,96	0,55	0,66	0,65	0,83	3,06	0,4	0,38	1,32	0,47	0,71	0,86	0,55	0,54	0,46	1,58		7,86	1,34	1,32	0,48	0,82	0,38	0,33	0,69	0,82	0,47	0,56	0,67	0,89	0,58	2,78	0,53	0,87
29	LePn.003E6	0,22	0,98	0,74	0,95	0,18	1,37	1,36	0,45	1,19	0,41	0,67	0,71	0,85	0,7	0,66	0,91	0,77	0,25	0,3	0,71	1	3,99	0,76	0,52	0,77	0,5	1,08	0,06	0,4	0,43	0,12	1,04	0,31	0,34	0,17	1,09	0,59	1,09	0,67	1,61	0,63	0,44	1,03	0,35	0,79	0,63	0,7	1,02
30	LePn.003F11	0,46	3	2,77	1,39	1,81	0,11	0,45	2,21	2,61	0,38	0,21	2	1,76	1,84	2,25	1,41	1,12	1,83	1,34		0,21	0,14	0,27	0,22	0,33	0,31	0,58	1,31	0,24	0,08		0,12	1,26	0,59	2,06	0,13	1,6	0,07	0,12	0,23	0,15	0,2	0,21	0,23	1,49	0,19	2,61	0,13
31	LePn.003G1	0,62	0,34	0,27	0,49	0,75	0,25	0,47	0,55	0,38	0,56	0,61	0,19	0,31	0,17	0,24	0,48	0,52	0,82	0,46	3,37	0,24	0,51	0,67	0,33	0,29	0,94	0,6	0,81	0,36	0,2		0,47	0,24	0,53	0,12		0,2	0,44	0,92	0,13	0,43	0,51	0,62	0,18	0,37	0,2	0,29	0,19
32	LePn.003G8	8,74	0,05	0,05	0,01	0,02	0,03	0,01	0,07	0,06	6,26	6,49	0,01		0	0,01	0,02	0,01	0,01	0,01	0,08	4,36	5,57	0,02	0,02	2,72	0,02	0,03	0,04	0,02	0,01		0,01	0,05	0,01	0,02	0	0,02	0,04	0	0,01	0,01	2,94	0,02	0,01	0,02	0,01	0,01	0
33	LePn.003H1	0,35	0,2	0,25	4,04	0,26	0,17	0,32	0,21	0,26	0,23	0,28	0,21	0,08	0,18	0,16	3,32	5,2	0,42	0,38	0,37	0,14	0,16	0,08	0,11	0,16	0,32	4,24	0,11	2,78	0,08	0,04	0,11	0,1	0,06	0,13	0,19	0,22	0,3	0,15	0,12	0,21	0,24	0,09	0,11	2,05	0,09	3,41	0,15
34	LePn.004A3																																						1,22	1,22	0,92	1,49	2,18	1,26	1,21	1,24	1,04	1	1,03
35	LePn.004A7	4,49	1,51	1,35	1,09	0,96	0,53	0,51	0,26	1,81	5,56	6,29	0,93	0,69	1,6	1,8	1,16	1,17	1,15	0,92	0,45	5,83	5,01	0,36	1,72	10,15	2,24	0,04	1,19	0,04	0,32	2,54	0,51	0,1	1,91	0,82	1,58	0,74	1,47	2,48	0,37	0,26	3,4	0,03	0,81	1,31	1,12	0,81	0,82
36	LePn.004B12	0,93	0,05	0,02	0,89	0,5	0,78	0,83	0,01	0,59	0,6	0,7	0,02		0,01	0,02	1,16	1,1	0,67	0,48	0,13	0,78	0,61	0,24	0,06	1,14	0,27	0,73	0,04	0,35	0,49	0,28	1,45	0,02	0,38	0,19	0,18	0,14	0,62	0,41	0,48	0,15	0,52	0,05	0,03	0,58	0,02	0,49	0,02
37	LePn.004C4	0,02	0,07	0,02	0,83	1,03	0,93	0,78	0,05	0,05	0,01	0,01	0	0,33	0	0	0,81	0,64	0,94	0,82	2,16	0,01	0,03	1,12	0,03	0,03	1,34	0,69	0,01	0,63	0,5	0,07	0,36	0	0,02	0,03	1,13	0,01	0,75	1,07	0,48	0,87	0,06	0,76	0,66	1,14	0,65	0,56	0,54
38	LePn.004D2	1,31	0,04	0,03	1,85	1,7	0,1	0,06	2,06	0,03	1,65	1,37	0	0,13	0	0	1,49	1,5	1,77	1,61	0,03	1,57	2,12	1,6	0,01	2,87	2,29	1,22	0,01	1,88	0		0,01	1,12	0,09	0,01	2,88	0,01		0,77	0,01	1,65	1,01	1,01		1,26	1,56	1,12	1,5
39	LePn.004D3	1,15	1,06	1,02	0,93	1,1	0,88	0,86	1,31	1,02	0,97	1,29	0,94	0,61	0,96	0,93	0,92	0,85	1,13	0,99	0,91	0,91	0,72	1,29	1,11	0,9	1,03	1,75	0,89	1,62	1,03		0,52	0,83	1,28	1,18	0,89	0,83	1,03	0,93	0,6	1,27	0,97	1,39	0,79	0,94	0,6	0,93	1,29
40	empty																																															0,01	0,78
41	LePn.004D12	0,77	0,46	0,36	0,38	0,34	0,9	0,3	0,3	0,48	0,73	0,76	0,37		0,37	0,38	0,29	0,34	0,4	0,29	3,15	0,49	0,36	0,35	0,31	0,84	0,57		0,52	0,56			0,19	0,1	0,24	0,28	0,39	0,12	0,33	0,48	0,31	0,36	0,28	0,08	0,3	0,34	0,26	0,35	0,13
42	LePn.004E8	0,03	0,79	0,28	1,17	0,73	0,01	0,06	0,03	0,17	0,01	0,02	1,73		0,42	0,45	1,03	1,4	1,1	0,99	0,04	0,03	0,03	0,05	0,22	0,02	0,37	0,04	0,04	0,04	0		0,06	0,03	0,04	0,82	1,1	0,72	0,03	0,68	0	1,02	0,02	1,54	0	5,73	0,02	1,01	0,03
43	LePn.004E9	0,34	0,36	0,34	0,3	0,23	0,3	0,41	1,85	0,29	0,46	0,5	0,48		0,33	0,37	0,3	0,36	0,24	0,34	0,4	0,11	0,41	0,28	1,09	0,21	0,14	0,32	0,37	0,3	0,6		0,32	1,24	0,33	1,04	0,37	0,74	0,46	0,33	0,34	0,26	0,27	0,29	0,15	0,26	0,34	0,23	0,3
44	LePn.004F3	0,62	0,76	0,26	0,89	0,54	1,27	1,56	0,89	1,01	0,62	0,62	1,11		0,96	0,79	0,49	0,58	0,55	0,77	0,55	0,42	0,8	1,14	0,68	0,66	1,24	0,76	0,85	0,48	3,63	0,48	2,83	0,7	1,37	0,92	8,81	0,71	5,11	1,32	1,06	0,54	0,79	0,67	2,51	0,85	3,56	1,24	1,57
45	LePn.004F7	0,18	0,11	0,13	0,19	0,29	0,38	0,18	3,59	0,14	0,18	0,14	0,15	0,07	0,16	0,16	0,15	0,12	0,14	0,11	0,46	0,16	0,13	0,12	0,1	0,08	0,14	0,15	0,08	0,08	0,09	0,16	0,17	2,22	0,09	0,23	0,09	0,13	0,1	0,11	0,08	0,16	0,07	0,1	0,1	0,08	0,07	0,11	0,11
46	LePn.004G2	1,72	0,72	0,58	0,6	0,65	1,01	1,11	1,12	1,26	1,56	1,52	0,62		0,44	0,44	0,52	0,59	0,57	0,63	0,8	1,6	1,5	0,92	0,64	1,62	0,67	0,77	0,52	0,45	1,58	1,33	1,12	1,98	1,52	1,05	0,6	1,72	1,34	0,69	1,02	0,31	1,63	0,33	1,19	0,51	1,05	0,66	1,22
47	LePn.004G3	0,47	0,03	0,01	0,72	0,49	0,52	0,56	0,03	3,42	0,33	0,35	0	0	0,01	0	0,65	0,65	0,43	0,46	0,69	0,28	0,32	0,25	4,17	0,25	0,63	0,1	0,02	0,37	0,32	0,28	0,24	0,05	3,96	3,76	0,45	3,52	0,61	0,84	0,15	0,19	0,33	0,2	0,01	0,35	0,01	0,12	0,01
48	LePn.004G6	0,04	0,03	0,02	0,02	0,01	0,02	0,03	0,04	0,07	0,02	0,01	0,01	0,32	0,01	0	0,01	0,01	0,01	0,01	0,05	0,02	0,03	0,03	18,98	0,02	0,01	0,01	4,42	0	0,02	0	0,01	0,01	0,02	7,62	0,01	7,09	0,02	0,01	0,01	0,01	0,01	0,01	0	0,02	0,01	0,01	0
49	LePn.004G7	1,7	1,26	1,27	1	0,77	1,39	1,52	0,89	0,05	1,71	1,92	0,66	0,69	1,57	1,4	1,18	1,08	0,68	0,86	0,23	1,07	1,07	0,47	0,77	0,84	0,34	0,18	0,1	3,68	1,42	1,98	1,06	1,75	0	1,64	0,73	0,55	1,49	0,39		0,17	2,19	0,61	0,59	0,87	0,55	0,55	0,55
50	LePn.004G10	0,81	1,69	0,89	0,76	0,96	0,89	0,56	0,9	1,04	0,66	0,79	1,02	1,02	0,75	0,67	0,72	0,8	1,1	1	0,45	0,71	0,82	1,44	0,86	0,89	0,98	1,48	0,62	1	0,66	0,6	0,52	2,86	1,46	0,63	0,81	0,47	0,96	1,21	0,51	1,63	0,89	2,05	1,11	0,72	1,22	0,87	1,13
51	LePn.005B8	0,71	0,03	0,04	1,37	0,78	0,78	0,76	0,04	1,1	0,66	0,65	0,01	0,04	0,01	0	1,27	1,28	0,73	0,56	0,56	0,69	0,54	0,76	0,19	0,67	0,89	0,83	0,01	0,75	0,46	0,57	0,83	0,01	1,15	0,74	1,04	0,84	0,78	0,89	0,45	0,15	0,63	0,16	0,01	0,53	0,01	0,56	0,01
52	LePn.005E9	1,92	0,01	0,01	3,61	0,64	1,51	1,81	0,02	1,87	1,83	2,19	0,01	0,04	0	0	2,73	3,11	0,31	0,27	0,08	1,71	1,61	1,31	0,01	1,43	1,08	3,04	0,02	2,53	1,16	0,7	2,1	0,01	1,71	1,28	1,76	1,01	2,04	1,42	0,96	0,07	1,17	0,01	0	1,52	0	2,42	0
53	LePn.005E11																																						0,67	0,49	0,52	0,66	0,66	0,56	0,38	1,09	0,53	1,11	0,56
54	LePn.005F9																																						1,17	1,32	0,73	0,91	0,99	1,07	1,04	0,97	0,82	0,84	1,06
55	LePn.005G5	0,54	1,14	0,95	0,31	0,34	0,64	1,25	0,43	1,1	0,26	0,28	1,24	0,76	1,11	1,41	0,23	0,19	0,22	0,25	2,96	0,1	0,23	1,46	0,39	0,2	0,9	0,14	0,98	0,2	2,05	0,13	6,37	0,15	3,24			1,15	1,46	1,68	2,1	0,19	0,31	0,39	1,37	0,23	1,04	0,08	2,48
56	empty																																						1,23	1,94	0,69	0,7	1,76	0,45	1,17	0,87	1,02	0,65	1,33
57	LePn.005G9																																						0,51	1,2	1,03	0,83		0,56	0,32	0,35	0,25	0,51	0,99
58	LePn.005H4															0,21					1,29	0,79	1,33	0,55	0,67	1,26	0,91	1,86	1,36	0,75	1,49	0,98	0,57	0,84	1,17	0,24	0,43	1,02	1,02	0,73	0,6	1,12	1,02	0,88	0,63	0,69	0,85	0,89	0,75
59	LePn.005H6	0,72	0,42	0,45	0,74	0,8	0,98	0,5	0,73	0,57	0,55	0,63	0,61		0,5	0,63	0,6	0,69	0,69	0,66	1,54	0,45	1,21	0,38	0,5	0,49	0,57	0,49	0,4	0,33	0,52		0,32	0,78	0,82	0,39	0,42	0,33	0,48	0,5	0,66	0,72	0,61	0,84	0,58	0,55	0,51	0,62	0,55
60	LePn.006A8	0,82	1,13	0,45	0,4	1,18	0,5	0,38	0,85	0,03	0,82	0,86	1,08	1,22	0,31	0,38	0,32	0,27	1,07	1,12	0,45	0,66	0,73	2,18	0,29	0,93	1,48	1,28	0,21	1,36	0,31	0,31	0,39	0,65	0,03	0,34	1,48	0,24	0,32	2,17	0,26	1,23	0,79	0,88	2,11	0,55	0,62	0,98	0,9
61	LePn.006A9	0,09	5,85	4,18	0,46	0,19	0,11	0,13	0,05	0,29	0,01	0,02	5,62	2,37	4,96	5,43	0,52	0,47	0,13	0,11	0,04	0,03	0,07	0,07	0,49	0,04	4,8	0,02	0,02	0,02	0,01	0,09	0,02	0,03	0,13	0,05	0,09	0,08	0,02	0,08	0,06	0,66	0	0,09	0,03	0,26	0,04	0,09	0,01
62	LePn.006A12	0,13	0,15	0,21	0,19	0,13	0,15	0,11	0,17	0,11	0,08	0,09	0,1	0,13	0,08	0,07	0,07	0,07	0,11	0,11	0,47	0,06	0,04	2,96	0,04	0,08	2,56	0,29	1,02	0,23	0,05	0	0,04	0,07	0,06	0,06	2,28	0,05	0,09	2,54	0,07	0,32	0,07	0,39	0,08	0,1	0,07	0,04	0,07
63	LePn.006B4	0,06	0,05	0,03	5,74	4,6	0,05	0,04	0	0,02	0,01	0	0		0,01	0	5,06	6,17	4,83	5,26	0,36	0,02	0,02	0,62	0,03	0,08	0,03	0,03	0,06	0,01	0		0	0	0,01	0,04	0,03	0,03	0,12	0,01	0	0,06	0,03	0	0,01	5,55	0,01	0,01	0,01
64	LePn.006B6	1,58	1,25	2,83	1,03	0,74	2,05	1,58	0,42	0,01	0,46	0,52	2,15		2,45	2,56	0,74	0,7	0,71	0,64	0,4	0,18	0,55	1,02	1,55	0,27	0,63	0,24	0,37	0,57	1,31		2,39			2,96		1,89	3,58	0,96	1,2	0,73	0,52	0,44	0,69	0,66	0,44	1,33	0,41
65	LePn.006C11	0,38	0,26	0,36	0,44	0,29	0,38	0,48	0,51	0,49	0,38	0,41	0,38		0,38	0,4	0,38	0,37	0,41	0,37	0,67	0,17	3,98	0,14	0,29	0,12	0,38	2,85	0,49	3,29	0,32	0,19	0,36	0,25	0,37	0,13	0,23	0,26	0,39	0,21	0,12	0,31	0,23	2,49	0,32	2,39	0,41	2,43	0,14
66	LePn.006D2	0,13	0,05	0,02	0,38	0,45	0,1	0,07	0,03	0,02	0,01	0,01	0,02		0,02	0,02	0,26	0,28	0,22	0,36	1,81	0,01	5,34	0,42	0,05	0,02	0,07	0,19	0,01	0,09	0,02		0	0,03	0,01	0,16	0,01	0,02	0,11	0,01	0,03	0	1,88	1,7	0,02	1,14	0,03	1,72	0,02
67	LePn.006D6	0,83	0,84	0,9	1,13	0,76	1,63	0,7	1,07	0,48	1,28	0,91	0,84		0,97	0,58	1,17	1,05	0,93	0,7	0,85	1,18	0,86	0,95	1,2	0,86	0,99	0,9	0,65	1,84	1,15	0,1	0,35	0,84	0,43	0,15	1,15		0,38	1,36	1,15	0,56		0,87	1,06	0,53	0,97	0,63	0,8
68	LePn.006F1	0,16	3,36	0,01	0,02	0,06	0,2	0,25	0,11	0,03	0,16	0,13	4,98		0	0	0,01	0,01	0,01	0	1,44	0,01	0,03	0,01	0,44	0,03	0,01	4,29	0,01	3,41	0,23	0	0,11	0,1	0,02	0,1	0	0	0,18	0,02	0,16	0,01	0	0,01	0	0,02	0,01	0,02	0,01
69	LePn.006F3	0,01	0,01	0	0,02	0,01	0,01	0,01	0,03	0	0,01	0,01	0,01		0	0	0,01	0,01	0,01	0,01	0,02	0,02	10,92	0	0,01	0,01	0,02	0,05	0,02	0,09	0	0	0,01	0,01	0,01	0,08	0	0	0,01	0	0,01	0	0	0,01	0	0,01	0	0	0
70	LePn.006G2	1	0,45	0,36	0,78	0,91	0,66	0,79	0,87	1,55	1,02	1,26	0,28	0,39	0,36	0,41	0,79	0,81	0,64	0,68	0,91	1,18	1,09	0,52	0,85	0,94	0,55	0,82	0,93	0,7	0,55	1,2	0,65	0,71	1,12	0,63	0,42	0,49	0,87	0,61	0,62	1,3	1,14	0,87	0,88	0,77	0,78	0,77	0,85
71	LePn.006G5	0,81	1,29	1,21	1,04	1,1	0,81	0,61	0,16	1,14	0,83	1,05	1,13	0,38	1,07	1,02	0,98	0,82	1,05	0,95	0,02	0,87	0,8	0,02	0,81	0,92	0,01	3,11	0,18	3,12	0,45	0,44	0,29	0,04	0,77	1,83	0,03	0,84	0,94	0,02	0,71	2,95	0,64	3,41	0,51	0,83	0,7	0,67	0,69
72	empty
73	LePn.006G8	0,09	0,05	0,03	0,03	0,06	0,07	0,06	0,07	0,09	0,04	0,04	0,02	0,12	0,01	0,01	0,01	0,02	0,01	0	0,03	0,03	0,03	0,03	0,06	0,03	0,02	0,06	0	0,04	0,02		0	0	0,05	0,06	0,01	0,06	0,01	0	0,01	0,03	0,07	0,02	0,01	0,02	0,02	0,01	0,03
74	LePn.006H2	0,53	2,52	0,42	0,46	0,29	0,38	0,47	0,57	0,48	0,53	0,51	1,77	2,51	0,4	0,51	0,52	0,46	0,28	0,25	0,46	0,46	0,52	0,37	0,91	0,56	0,41	0,28	0,3	0,26	0,31	0,36	0,18	0,48	0,37	1,37	0,61	1,45	0,26	0,52	0,3	0,37	0,56	0,73	0,34	0,35	0,44	0,19	0,38
75	LePn.006H11	0,4		3	3,33	0,42	0,36	0,36	4,77	0,42	0,35	0,45	3,28	2,72	2,14	2,38	2,55	3,22	0,24	0,32	0,29	0,29	0,46	0,27	0,24	1,76	0,25	6,89	2,04	1,54	0,39	0,42	0,24	1,37	0,42	0,12	0,25	0,4	0,28	0,33	0,14	2,72	0,27	1,66	0,77	1,24	0,2	2,52	0,32
76	LePn.007B1	0,05	1,03	0,94	0,03	0,03	0,62	0,94	1,36	0,83	0,04	0,04	0,86	0,89	0,82	0,84	0,03	0,03	0,05	0,03	0,06	0,03	0,03	1,92	0,81	0,04	2,05	0,04	0,03	0,04	0,84	0,1	1,17	1,47	1,11	0,5	2,8	1,03	1,04	2,19	0,78	1,09	0,02	1,07	1,03	0,02	1,06	0,04	1,11
77	LePn.007B2	0,08	1,99	1,81	5,45	0,97	0,04	0,06	0,16	0,23	0,12	0,05	2,49	2,56	2,35	2,1	8	9,16	1,72	1,67	4,43	0,14	0,08	0,08	3,34	0,13	0,04	0,08	1,1	0	0,05	0,03	0,03	0,07	0,17	0,03	0,03	0,02	0,06	0,06	0,01	4,8	0,11	0,06	0,03	10,26	0,08	0,01	0,03
78	LePn.007B7																																						1,16	0,96	0,96	0,63	1,17	0,93	1,08	1,48	1,43	1,05	0,97
79	LePn.007B8	0,14	0,36		7,35	6,38	0,09	0,12	0,09	0,16	0	0,01	0,01	0,08	0,02	0,03	8,44	9,42	9,37	8,38	0,1	0,04	0,07	0,04	0,12	0,43	0,03	0,09	0,11	0,12	0,03		0,05	0,05	0,15	0,03	0	0,03	0,01	0,02	0,03	9,75	0,02		0,03	12,41	0,05	5,94	0,03
80	LePn.007B12	0,01	0,03	0,01	0,06	0,09	0,01	0,02	0,03	0,02	0,02	0,01	0,02		0,01	0,01	0,04	0,04	0,09	0,09	5,29	0,03	0,07	0,04	0,03	0,02	0,11	0,02	0,06	0	0	0,03	0,03	0	0,02	0,04	0,02	0,01	0,02	0,01	0,02	0,07	0,04	0,06	0	0,1	0,01	0,03	0,05
81	LePn.007C6	1,44	1,5	0,01	1,4	1,42	0,01	0,02	0,02	1,55	1,09	1,23	1,01	0,76	0,01	0,01	1,28	1,19	1,44	1,11	0,37	1,21	1,14	0,89	0,01	1,2	0,02	1,02	0	1,44	0,01	1,22	0	0,01	1,17	1,4	0,01	1,69	0,01	0,01	0,01	0,01	1,39	0,02	0,01	1,31	0,01	0,01	0,01
82	LePn.007C9	1,58	0,09	0,04	0,2	1,77	0,09	0,13	0,14	0,2	1,64	1,73	0,01	0,46	0	0,01	0,23	0,16	1,95	1,97	0,05	1,8	1,93	2,35	0,13	0,05	2,28	0,12	1,65	0,28	0,06	1,36	0,06	0,06	0,19	0,19	2,29	0,04	0,24	2,16	0,21	0,14	1,28	0,04	1,95	0,2	1,74	0,25	1,38
83	LePn.007C10	0,43	0,35	0,29	0,29	0,4	0,3	0,23	0,26	0,4	0,27	0,29	0,28	0,33	0,2	0,28	0,32	0,3	0,27	0,29	0,79	0,23	0,19	2,03	0,15	0,14	2,02	1,09	0,76	0,62	0,17	0,14	0,08	0,22	0,33	0,19	1,8	0,22	0,26	1,68	0,2	0,58	0,25	0,61	0,22	0,24	0,21	0,12	0,28
84	LePn.007D5																																						1,31	0,9	1,07	1,1	0,86	1,02	1,08	0,93	1,08	0,86	0,91
85	LePn.007D9	1,19	4,07	2,61	0,53	0,52	0,37	0,28	0,36	4,86	2,03	1,49	3,8	2,54	4,18	4,86	0,37	0,33	0,29	0,39	0,27	0,83	1,03	0,31	3,71	1,47	0,98	0,07	0,56	0,07	0,29	0,61	0,1	0,19	5,66	0,49	1	0,41	0,94	0,41	0,37	0,03	1,4	0,11	0,75	0,46	0,65	0,36	0,77
86	LePn.007E1	4,5	4,9	0,02	0	0,01	0,01	0,02	0,03	0,02	3,29	3,63	4,92	2,82	0	0,01	0	0,01	0,01	0	0,01	0,01	0,01	0,01	0,01	0,05	0,02	0	0,03	0,03	0,01	0,02	0,01	0,01	0	0,01	0,01	0,01	0,01	0,01	0,01	0	0,65	0,97	0,01	4,56	0,01	1,81	0
87	LePn.007E9	1,41	1,49	1,2	1,19	0,85	1,03	0,98	1,01	0,52	1,49	1,7	1,51	0,44	1,55	1,57	1,17	1,13	1,15	1,13	0,75	1,45	1,72	0,46	1,71	1,27	0,56	1,25	0,94	1,1	1,13	1,59	1,07	0,93	0,43	1,57	0,42	1,46	1,25	0,39	1,03	1,23	1,77	1,33	1,21	1	1,2	0,89	1,21
88	empty																																						0,13	0,08	0,11	0,17	1,15	0,16	0,12	0,68	0,15	0,07	0,12
89	LePn.007G4	0,17	0,44	0,37	0,67	0,54	0,32	0,65	0,01	3,65	0,13	0,13	0,67		0,27	0,36	0,69	0,65	0,43	0,48	0,96	0,31	0,38	0,39	0,36	0,35	0,25	0,45	0,01	0,63	0,2	0,28	0,12	0	4,48	0,25	0,37	0,33	0,31	0,27	0,2	0,19	0,39	0,09	0,27	0,45	0,38	0,3	0,37
90	LePn.007G6	0,01	1,35	1,69	0,12	0,01	0,83	0,68	0,03	0,04	0,01	0	1,41		1,04	1,17	0,19	0,17	0,01	0	0,04	0,01	0,02	2,44	0,46	0,01	1,96	0,02	0,01	0,04	0,57	0,01	0,35	0,02	0,02	0,01	2,69	0,01	0,74	3,1	0,36	0,02	0,02	0,1	0,63	0,09	0,58	0,03	0,53
91	LePn.007G7	0,65	0,46	0,33	0,37	0,29	0,2	0,43	0,3	0,3	0,49	0,33	0,1	0,22	0,1	0,16	0,2	0,28	0,22	0,17	2,03	0,15	0,34	0,5	0,28	0,28	0,97	0,14	0,19	0,58	0,59	0,19			0,27	0,16		0,25	0,21	0,77	0,2	0,37	0,33	0,27	0,05	0,2	0,2		0,25
92	LePn.007H4	0,09	5,23	4,43	0,07	0,1	3,99	3,99	4,99	5,06	0,02	0,02	6,41		5,54	5,59	0,01	0,01	0,03	0,03	0,05	0,04	0,02	0,03	5,43	0,01	0,06	0,02	0,01	0,03	3,74	0,02	4,55	5,66	7,83	4,15	0,02	7,23	5,81	0,03	4,91	0,02	0,02	0,02	7,45	0,01	4,88	4,52	4,59
93	LePn.007H6	0,57	0,95	3,43	0,43	0,45	0,08	0,07	0,1	4,48	0,34	0,51	0,73	1,66	4,42	5,31	0,36	0,39	0,39	0,45	0,66	0,2	0,34	0,01	5,32	0,49	0	0,41	0,4	0,27	0,06	0,22	0,02	0,04	4,51	0,37	0,01	0,34	0,03	0,01	0,02	0,16	0,95	0,85	0,03	0,78	0,02	1,06	0,04
94	LePn.007H8	1,3	0,32	1,14	0,94	2,17	1,08	1,55	0,03	2,08	0,92	1,36	0,3	0,29	1,19	1,49	0,91	0,95	1,59	1,68	0,27	0,93	0,45	1,18	1,07	1,1	1,1	0,94	0,02	0,63	1,24	0,77	1,48	0,03	1,52	1,38	0,7	1,32	1,79	1,41	1,2	0,13	0,93	0,22	0,03	0,55	0,02	1	0,07
95	LePn.007H10																																						1,68	1,06	1,48	1,03	1,17	1,16	1,24	1,36	1,21	0,93	1,17
96	LePn.007H11	0,03	0,82	0,8	1,73	0,07	0,06	0,04	0,06	4,48	0,02	0,01	0,36	0,86	0,62	0,72	1,56	1,34	0,02	0,01	0,08	0,77	0,83	0,71	0,63	1,29	0,67	0,87	0,05	0,99	0,05	0,31	0,01	0,03	4,27	0,05	0,82	0,03	0,02	0,8	0,02	0,03	0,93	0,02	0,48	0,74	0,47	0,49	0,51
97	LePn.008A8	0,02	0,26	1,07	1,68	1,38	0,78	0,92	0,01	0,15	0,01	0,01	0,19	0,3	0,76	0,81	1,14	1,17	1,02	0,98	0,34	0,59	0,76	0,53	0,77	0,73	0,55	0,8	0,01	0,54	1,01	0,45	0,66	0	0,07	0,48	0,93	0,39	0,78	0,61	0,43	0,11	0,66	0,2	0,21	0,61	0,12	0,66	0,17
98	LePn.008B11	0,73	0,7	0,78	0,71	0,7	0,55	0,64	0,64	0,04	0,72	0,77	0,82	0,73	0,66	0,68	0,74	0,71	0,8	0,76	4,07	0,66	0,27	0,29	0,26	0,7	0,4	0,74	0,8	0,49	0,46	0,26	0,24	0,56	0	0,01	0,18	0,16	0,83	0,64	0,17	0,59	0,74	0,78	0,79	0,73	0,36	0,31	0,69
99	LePn.008C7	0,09	0,09	0,59	2,51	1,24	1,5	1,46	0,05	0,39	0,04	0,04	0,11	0,19	0,73	0,76	2,11	3,09	1,36	1,49	0,28	0,05	0,11	0,73	0,79	0,08	0,64	1,63	0,02	1,45	0,86	0,08	1,72	0,01	0,43	1,29	0,77	1,39	2,08	0,71	1,06	0,11	0,1	0,1	0,08	1,29	0,07	1,79	0,1
100	LePn.008C8	1,44	0,06	0,08	0,11	0,05	3,33	3,06	0,12	2,54	4,18	4,68	0,02	0,05	0,01	0,01	0,01	0,02	0,01	0,01	0,04	4,4	3,13	0,02	1,31	1,77	0,03	0,03	0,02	0,42	6,95	5,06	2,75	0,1	3,76	3,6	0,01	1,05	4,15	0,02	3,41	0,02	2	0,24	3,69	0,02	4,15	2,77	1,77
101	LePn.008D6	0,6	0,32	0,42	0,57	0,36	0,38	0,39	0,39	0,57	0,31	0,44	0,37	0,44	0,37	0,31	0,3	0,33	0,32	0,3	2,95	0,42	0,39	0,91	0,96	0,54	0,66	0,4	0,79	0,79	0,18	0,4	0,83	0,45	0,5	0,77	1,06	0,89	0,45	0,95	0,27	0,38	0,37	0,52	0,47	0,38	0,49	0,3	0,44
102	LePn.008D9	0,02	0,04	0,01	0,02	0,01	0,01	0,01	0,03	0,02	0	0,01	0,01	0,03	0	0,01	0	0	0,01	0	0,03	0,03	0,03	4,01	0,02	4,43	4,12	0,02	0,02	0,02	0,02	0,04	0,01	0,01	0,02	0,03	0,01	0,01	0,03	0,01	0,01	0,01	0,02	0,01	0,01	0,01	0	0,01	0,01
103	LePn.008D11	0,03	1,4	1,66	0,03	0,02	0,02	0,03	0,03	1,53	0,01	0,01	1,66	1,43	1,24	1,89	0,01	0	0,01	0	4,59	0,02	0,02	0,05	1,22	0,04	0,04	0,03	3,3	0	0,01	0,02	0,01	0,01	1,81	1,68	0,01	1,74	0,02	0,01	0,01	0	0,01	0	0,01	0,01	0,01	0	0,02
104	empty																																						0,01		0,02				0,05			0,01	0,01
105	LePn.008D12	0,96	0,84	0,81	0,83	0,91	1,03	0,93	1,19	0,95	0,83	0,8	0,65	0,48	0,68	0,83	0,9	0,76	0,86	0,76	0,76	0,81	0,87	1,22	0,81	1	1,24	1,12	0,85	1,09	0,83	0,54	1,07	1,07	1,01	0,69	1,13	1,02	1,04	1,34	0,91	1,1	0,76	0,9	0,96	0,78	0,81	0,89	0,97
106	LePn.008E6	0,87	0,71	0,68	0,68	0,65	0,51	0,6	0,73	0,53	0,58	0,66	0,53	0,35	0,44	0,46	0,5	0,44	0,56	0,5	0,71	0,63	0,4	1,33	0,37	0,46	1,64	0,43	0,36	0,39	0,5	0,44	0,5	0,61	0,49	0,49	1,42	0,18	0,41	1,32	0,48	0,62	0,52	0,54	0,48	0,5	0,52	0,57	0,6
107	LePn.008E11	1,27	0,48	0,59	1,61	1,44	0,08	0,07	0,09	0,4	1,33	1,34	0,51	0,2	0,54	0,56	1,62	1,92	1,32	1,6	0,23	1,26	1,51	0,33	0,52	1,19	0,32	4,48	0,23	4,65	0,03	1,17	0,02	0,02	0,38	0,47	0,28	0,38	0,03	0,33	0,02	3,36	1,41	2,95	0,02	1,54	0,02	1,48	0,02
108	LePn.008F2	0,11	1,15	0,91	0,59	0,3	0,02	5,85	0,02	1,11	0,02	0,01	1,1	0,91	0,63	0,97	0,59	0,43	0,32	0,29	0,12	0,13	0,07	0,04	0,17	0,06	0,35	0,05	0,03	0,12	0,02	0,11	8,41	0	0,28	0,07	0,2	0,29	0,03	0,1	0,01	0,34	0,08	0,12	0,02	1,19	0,01	0,16	0,01
109	LePn.008F7	0,74	1,05	1,07	0,93	0,82	0,68	0,46	1,09	0,62	0,77	0,84	0,99	1,24	0,99	1,07	1,04	1,08	1,03	0,93	2,24	0,56	0,63	0,65	0,88	0,64	0,67	0,91	1,19	0,7	0,44	0,4	0,38	0,9	0,81	0,8	0,65	0,74	0,41	0,77	0,31	0,76	0,55	0,56	0,54	0,7	0,4	0,98	0,62
110	LePn.008G7	0,18	0,2	0,38	0,18	0,25	0,1	0,1	0,33	6,08	0,26	0,17	0,24	0,18	0,28	0,28	0,23	0,27	0,41	0,38	0,47	0,29	0,24	0,34	5	0,78	0,49	0,08	0,72	0,06	0,05	0,21	0,04	0,17	7,86	4,94	0,41	4,63	0,07	0,22	0,05	0,1	0,3	0,08	0,16	0,27	0,14	0,18	0,18
111	LePn.008H9	1,06	1,12	1,21	0,95	1,01	0,98	0,9	1,04	0,88	1,01	1,33	1,2		1,29	1,14	1,07	1,31	1,13	1,06	1,07	1,11	0,62	1,41	1,05	0,84	1,07	1,01		0,94	0,57	0,99		0,89	1,24	0,41	0,19	1,2	1,4	1,27			1,32	1,11	1,19	1,2	0,28		1,21
112	LePn.009A11	0,72	0,77	1,02	1,26	0,67	0,82	0,41	0,83	1,04	1,08	0,95	0,86	0,33	0,78	0,82	0,82	0,86	0,93	1,04	3	0,41	0,68	0,72	0,4	0,35	0,63	0,45	1,79	1,04	4,25	0,66	0,92	0,62	0,85	0,9	1	0,63	0,64	0,75	0,36	1,04	0,83	0,89	0,8	0,78	0,91	0,91	0,52
113	LePn.009B3	0,04	0,06	0,04	1,8	1,75	1,5	1,93	0,04	0,08	0,01	0	0,01		0	0,01	1,59	1,53	1,77	1,64	1,57	0,04	0,02	0,95	0,02	0,03	0,67	2,43	0,02	1,75	1,94	0,02	2,2	0,01	0,03	0,02	0,77	0,01	1,96	0,89	1,81	2,49	0,01	2,17	2,14	1,82	2,14	2,11	1,74
114	LePn.009B12	2,12	0,73	0,61	0,73	0,74	0,51	0,59	0,7	0,79	2,02	2,29	0,51		0,6	0,58	0,77	0,63	0,76	0,71	0,85	2,11	2,22	0,91	0,7	1,99	0,54	0,75	0,2	1,04	0,77	2,13	0,76	0,27	0,58	0,55	0,62	0,57	0,65	0,76	0,57	0,67	2,12	0,49	0,63	0,78	0,63	0,72	0,59
115	LePn.009C5	1,43	0,72	0,87	0,96	1,1	0,97	0,89	1,82	0,72	0,75	1,05	0,74	0,28	0,69	0,97	1	0,88	0,94	0,88	0,67	0,57	0,92	0,92	0,62	0,91	0,48	1,15	0,96	0,86	2,44	1,2	0,59	0,25	0,87	0,6	0,4	0,16	1,13	0,76	0,15	0,69	1	0,81	0,61	0,8	0,82	0,29	0,33
116	LePn.009C7	0,03	0,08	1	0,02	0,02	0,04	0,03	2,54	0,77	0,01	0,01	0,01	0,03	0,84	0,98	0,01	0	0,01	0,01	0,02	0,02	0,02	0,1	1,64	0,01	0,01	0,01	0,02	0,03	0,01	0,01	0	1,95	0,7	1,19	0,01	1,35	0,01	0,01	0	0	0,01	0,01	0,77	0,01	0,79	0	0,36
117	LePn.009D6																																						1,02	1,13	0,86	0,87	0,65	1,29	1,15	1,07	1,01	1,02	1,24
118	LePn.009D8	1,33	1,18	1,35	1,12	1,27	0,04	0,04	0,04	1,2	1,16	1,19	0,97	0,88	0,83	0,87	1,13	1,11	1,08	1,01	0,3	0,79	1,15	1,05	0,95	1,29	1,21	0,91	0,71	0,74	0,02	0,03	0	0,01	0,34	0,87	0,87	1,04	0	0,31	0,01	0,87	1,07	0,82	0	0,67	0,01	1,25	0,02
119	LePn.009D9	0,28	1,44	0,22	0,05	0,13	0,15	0,16	0,44	0,22	0,16	0,21	1,37	1,48	0,11	0,16	0,01	0,01	0,15	0,13	5,09	0,1	0,13	0,19	0,12	0,11	0,4	0,1	0,02	0,11	0,02	0,12	0,04	0,1	0,12	0,2	0,28	0,05	0,07	0,24	0,07	0,87	0,1	0,16	0,75	0,25	0,65	0,02	0,39
120	empty																																						0,08	0,36			0,57					0,36
121	LePn.009F2	0,04	0,37	0,7	2,47	1,26	0,91	1,34	0,01	0,22	0,02	0,01	0,33	0,42	0,52	0,58	1,61	2,25	1,1	1,01	0,49	0,41	0,53	0,93	0,44	0,61	0,41	1,59	0,02	0,94	1,33	0,28	1,57	0,01	0,1	0,96	0,39	1,27	1,91	0,37	1,24	0,17	0,44	0,36	0,34	1,15	0,28	1,52	0,32
122	LePn.009F5	0,01	1,09	0,48	0,72	0,04	0,04	0,06	0,01	0,8	0,01	0,01	1,15	1,16	0,3	0,37	0,54	0,55	0,01	0,01	0,02	0,37	0,41	0,55	0,38	0,44	0,31	0,7	0,01	0,41	0,01	0,26	0,01	0	0,59	0,01	0,32	0,01	0,02	0,37	0,01	0,01	0,43	0,02	1,01	0,41	0,56	0,39	0,83
123	LePn.009F12	0,08	0,09	0,07	3	3,39	0,02	0,05	0,05	0,09	0,04	0,04	0,03	0,07	0,02	0,03	3,51	4,02	4,02	3,94	1,5	0,06	0,05	0,02	0,06	0,1	0,03	3,82	1,03	3,4	0,02	0,08	0,01	0	0,02	0,01	0,01	0,01	0,01	0,01	0,01	4,08	0,03	2,25	0,02	5,31	0,01	2,78	0,02
124	LePn.009G2	2,21	0,12	0,11	2,34	2,04	0,06	0,08	2,65	0,1	2,71	2,96	0,05	0,12	0,03	0,03	2,5	2,45	2,3	2,31	0,13	2,79	2,62	0,02	0,04	3,02	0,07	4,62	0,07	3,82	0,03	2,48	0,01	3,07	0,03	0,03	0	0,04	0,03	0,03	0,01	1,11	2,88	2,95	0,04	2,71	0	1,54	0,06
125	LePn.009G11																																						0,89	0,91	0,95	0,93	0,92	1,02	0,86	0,95	0,89	1,14	0,82
126	LePn.009H2	0,9	1,59	0,39	0,34	0,39	1,08	0,98	1,14	1,24	1,09	1,19	1,67	1,43	0,28	0,3	0,29	0,31	0,35	0,31	1,32	0,37	0,49	0,39	1,33	0,61	0,4	1,47	0,33	0,99	1,12	0,27	1,34	0,71	1,47	1,78	0,34	1,62	1,38	0,29	1,11	0,35	0,29	0,38	0,39	0,39	0,39	0,32	0,38
127	LePn.010A6	0,74	0,64	0,61	0,65	0,64	0,49	0,48	0,57	0,35	0,69	0,61	0,53	0,89	0,45	0,44	0,67	0,57	0,7	0,65	0,78	0,53	0,37	1,12	0,62	0,56	1,14	1,76	0,72	0,87	0,42	0,39	0,13	0,44	0,3	0,37	1,37	0,59	0,59	1,56	0,35	0,96	0,67	0,95	0,44	0,52	0,42	0,55	0,66
128	LePn.010A7	1,62	0,39	0,36	1,71	0,49	1,35	1,12	0,61	0,6	1,8	1,67	0,37	0,37	0,33	0,34	1,44	1,48	0,39	0,42	0,4	1,49	1,73	0,37	0,35	4,6	0,46	1,75	0,93	1,5	1	0,8	1,14		0,16	0,23	0,36	0,21	1,55	0,49	0,93	1,75	1,46	1,44	1,24	1,55	1,34	1,35	1,36
129	LePn.010B2	1,05	0,32	0,95	1,18	1,63	1,41	1,61	0,01	1,77	1,03	0,99	0,27	0,3	0,81	0,81	1,03	1,08	1,36	1,34	0,18	0,92	0,54	1,28	0,98	0,84	1,36	0,78	0,01	0,54	1,57	0,53	1,91	0	1,28	1,68	0,99	1,49	2,11	1,26	1,41	0,08	0,84	0,08	0,01	0,48	0,01	0,74	0,01
130	LePn.010B4	0,07	0,07	0,06	0,08	0,06	1,3	1,27	0,08	0,08	0,01	0,01	0,01	0,14	0,01	0,01	0,01	0,01	0,01	0,01	0,02	0,02	0,02	0,02	0,03	0,02	0,02	0,02	0,02	0,02	1,74	0,05	2,18	0,01	0,03	0,01	0,01	0,02	1,9	0,02	1,91	0,01	0,01	0,01	2,04	0,02	1,76	0,01	2,17
131	LePn.010B9	0,31	0,44	0,51	0,72	0,5	0,4	0,44	0,49	0,6	0,35	0,48	0,51	0,94	0,49	0,45	0,67	0,8	0,67	0,67	0,56	0,26	0,29	1,99	0,36	0,28	2,43	0,57	1,35	0,42	0,67	0,5	0,29	0,27	0,65	0,46	1,94	0,29	0,72	1,9	0,3	0,72	0,22	0,41	0,32	0,67	0,45	0,52	0,36
132	LePn.010B11	0,02	0,07	1,34	0,01	1,72	1,55	1,88	0,04	0,03	0,02	0,01	0,04	0,29	1,6	1,51	0,01	0,01	1,95	1,79	0,08	0,02	0,01	0,02	1,93	0,01	0,03	0,02	0,02	0,01	2,65	0,02	3,25	0,01	0,02	1,75	0,02	1,63	2,94	0,01	2,01	0,02	0,01	0,01	0,02	0,04	0,01	0	0,04
133	LePn.010B12	0,06	0,59	0,66	0,46	0,72	0,14	0,24	0,28	0,43	0,12	0,13	0,62	0,29	0,39	0,49	0,35	0,43	0,63	0,67	1,88	0,5	0,44	0,95	0,12	0,75	0,52	0,26	0,42	0,23	0,07	0,85	0,14	0,1	0,55	0,62	0,46	0,12	0,15	0,69	0,12	0,73	0,27	0,48	0,51	0,66	0,97	0,39	0,88
134	LePn.010E7	0,1	4,25	3,59	0,08	0,1	0,07	0,08	0,11	0,15	0,02	0,02	5	1,92	4,56	5,42	0,02	0,01	0,02	0,01	0,04	0,03	0,04	0,02	5,95	0,02	0,02	0,02	0,02	0,02	0,01	0,02	0,02	0,03	0,03	7,3	0,01	6,59	0,07	0,02	0,01	0,01	0,03	0,01	0,02	0,01	0,02	0,02	0,02
135	LePn.010E8	1,22	0,68	0,77	0,82	0,66	0,4	0,35	0,56	0,71	0,76	1,11	0,68		0,6	0,71	0,55	0,54	0,69	0,64	0,95	0,69	0,68	1,5	0,51	0,87	1,26	1,08	0,15	0,7	0,77	0,45	0,42	0,33	0,73	0,64	1,16	0,45	0,58	1,24	0,5	0,62	0,48	0,47	0,53	0,5	0,92	0,48	0,66
136	empty																																							0,39		0,36			0,25	0	0,23
137	LePn.010F1	0,21	1,33	1,7	1,03	0,9	1,43	1,22	0,44	0,98	0,24	0,26	1,49	1,1	1,31	1,35	1,06	1,09	1,1	0,95	0,5	0,3	0,19	0,18	1,46	0,16	0,11	1,66	0,8	1,33	1,57	0,17	2,14	0,16	0,78	0,76	0,12	0,64	1,67	0,19	1,33	1,52	0,15	1,13	0,18	1,01	0,12	0,72	0,15
138	LePn.010F4	0,87	0,08	0,14	0,04	0,66	0,02	0,01	0,02	0,03	1,32	1,45	0,06	0,23	0,03	0,04	0,03	0,02	0,79	0,68	2,86	5,18	4,01	0,01	0,55	1,27	0,04	0,05	0,68	0,01	0,02	3,63	0,04	0	0,05	0,61	0,01	0,2	0,04	0,01	0,02	1,17	1,29	0,04	0,02	0,03	0,01	0,01	0,02
139	LePn.010F11	0,5	0,34	0,45	0,27	0,26	0,59	0,32	0,35	0,71	0,89	1,01	0,82	0,59	0,41	0,5	0,9	0,79	0,54	0,46	2,73	0,37	0,42		0,55	0,61	0,33	0,52		0,61	0,2		0,3	0,35	0,39	0,39	0,39	0,24	0,37	0,54	0,22	0,39	0,64	0,35	0,35	0,33	0,37		0,52
140	LePn.010G5	0,66	0,01	0	0	3,61	0	0,01	0,01	0,01	0,6	0,67	0	0,03	0	0	0	0	3,34	2,97	2,44	1,89	2,19	0,01	1,7	10,25	0,01	0,01	1,18	0,01	0,01		0	0	0,01	4,25	0,01	3,85	0,01	0,01	0	2,33	1,99	0	0	0,01	0	0	0
141	LePn.010G11	0,01	0,04	0,52	0,01	0,02	0,01	0,01	2,08	0,67	0,01	0	0,01	0,02	0,48	0,68	0	0,01	0,01	0,01	0,02	0,02	0,08	0,24	1,56	0,07	0,01	0,05	0,03	0,02	0	0,01	0,01	1,24	0,6	1,19	0,01	0,86	0,01	0	0,01	0,01	0,03	0,01	0,63	0	0,57	0,01	0,43
142	LePn.010G12																																						1,36	0,85	0,99	0,97	1,62	0,83	1,25	0,9	0,87	1,06	1,1
143	LePn.010H2	0,8	0,09	0,03	0,16	0,18	0,02	0,04	0,06	0,61	0,94	0,91	0,04	0,13	0,01	0,01	0,13	0,13	0,13	0,13	1,86	0,82	0,78	0,15	0,04	1,1	0,02	0,57	0,02	0,32	0,01		0,01	0,02	0,85	0,33	0,02	0,37	0,01	0,01	0,01	0,02	0,69	0,02	0,02	0,13	0,03	0,03	0,04
144	LePn.010H7	0,77	0,34	0,41	0,39	0,26	0,11	0,12	0,39	0,51	0,63	0,44	0,51	0,38	0,39	0,39	0,46	0,54	0,48	0,38	1,41	0,48		2,19	0,64	0,56	1,39	0,58	1,96	0,39	0,26	0,15	0,13	0,23	0,4	0,3	1,22	0,2	0,28	2,21	0,14	0,4	0,54	0,35	0,26	0,44	0,2	0,34	0,19
145	LePn.011A1	3,79	2,1	2,44	1,07	2,98	0,52	0,63	0,03	4,05	3,17	3,59	1,76	1,58	2,47	2,51	1,31	0,88	2,97	2,53	0,23	3,68	0,79	0,56	3,41	3,52	0,68	0,7	0,02	0,44	0,43	2,63	0,53	0,01	4,01	3,78	0,58	3,31	0,58	0,56	0,38	0,11	3,77	0,37	0,01	0,45	0,01	3,51	0,02
146	LePn.011A2	0,05	0,03	0,03	0,42	0,33	0,01	0,02	13,46	0,03	0,02	0,01	0,01	0,06	0,01	0,01	0,6	0,47	0,65	0,5	0,03	0,04	11,36	0,34	0,07	0,09	0,02	11,5	0,02	11,62	0,01	0,04	0,01	13,78	0,04	0,03	0,01	0,03	0,01	0,01	0,01	0,01	0,7	1,36	0	1,53	0,01	1,76	0,01
147	LePn.011A8	0,18	1,57	1,53	1,47	1,52	1,79	1,27	1,74	0,22	0,1	0,09	1,25	1,45	1,36	1,41	1,54	1,58	1,35	1,38	0,11	0,11	0,21	1,95	0,12	0,11	1,94	1,82	0,68	2,07	1,83	0,07	1,92	1,79	0,13	0,09	1,85	0,08	1,9	2,11	1,78	1,67	0,09	1,62	1,56	1,54	1,59	1,49	1,38
148	LePn.011A9	0,77	1,75	0,91	0,65	0,81	0,9	0,99	0,47	1,26	1,07	1,19	1,93	2,12	0,83	0,97	0,84	0,76	0,91	0,79	1,17	0,75	0,77	0,66	1,88	1,7	1,34	1,51	0,61	1,45	0,77	0,4	0,81	1,47	0,98	0,82	0,78	0,6	0,95	0,95	0,95	0,88	0,65	0,74	0,69	0,77	0,91	0,79	0,84
149	LePn.011B2	0,69	0,59	0,73	0,54	0,68	0,6	0,54	0,7	0,62	0,79	0,57	0,76	0,61	0,48	0,56	0,59	0,56	0,62	0,57	1,92	0,68	0,62	0,55	0,55	0,63	0,63	0,58	0,48	0,62	0,45	0,47	0,55	0,65	0,63	0,47	0,43	0,47	0,71	0,62	0,47	0,59	0,54	0,61	0,54	0,5	0,57	0,47	0,56
150	LePn.011B3	0,81	1,46	0,4	0,39	0,36	0,98	0,92	0,82	1,26	1,08	0,95	1,61	1,61	0,34	0,32	0,35	0,33	0,31	0,32	1,43	0,39	0,41	0,41	1,55	0,44	0,49	1,09	0,4	1,02	1,4	0,3	1,24	0,97	1,41	1,07	0,38	2,02	1,37	0,32	1,47	0,41	0,29	0,35	0,32	0,36	0,49	0,41	0,51
151	LePn.011B10																																						0,56	0,61	0,55	0,65	0,58	0,63	0,73	0,53	0,62	0,5	0,59
152	empty																																							0,42		0,56			0,27		0,74	0,18
153	LePn.011C1	1,61	0,03	0,03	1,32	1,36	1,35	1,36	2,18	0,04	1,52	1,56	0,01	0,02	0	0,01	1,42	1,34	1,43	1,43	1,81	1,47	1,45	1,23	0,01	2,13	1,34	2,23	0,01	1,76	1,45	0,97	1,64	1,77	0,01	0	0,7	0,01	2,02	1,02	1,63	2	1,68	1,75	0,01	1,04	0,01	1,48	0,01
154	LePn.011C5	0,73	0,98	0,55	2,02	1,61	0,46	0,44	0,56	0,37	0,81	0,74	1,05	0,98	0,66	0,69	2,21	2,09	1,8	1,55	2	0,54	0,59	0,42	1,13	0,66	0,37	0,83	0,59	0,68	0,28	0,35	0,37	0,35	0,25	1,01	0,25	0,96	0,35	0,33	0,31	0,64	0,58	1,01	0,44	2,31	0,27	1,95	0,28
155	LePn.011D5	1,07	0,24	0,24	0,31	2,99	0,38	0,33	0,47	0,75	1,22	1,26	0,37	0,39	0,25	0,24	0,29	0,4	2	2,54	1,57	2,49	2,58	0,22	1,13	2,78	0,17	0,28	1,26	0,29	0,24	1,7	0,2	0,21	0,27	0,82	0,3	0,85	0,26	0,34	0,05	1,66	2,18	0,29	0,24	0,36	0,25	0,28	0,22
156	LePn.011D11	0,03	0,54	0,92	5,87	0,05	0,05	0,05	0,02	1,42	0,02	0,01	0,48	0,21	0,82	0,89	5,43	5,55	0,02	0,02	0,03	0,87	0,88	1,11	0,82	0,79	0,8	3,47	0,01	2,76	0,01	0,94	0,01	0,02	1,65	0,02	0,69	0,03	0,02	0,85	0,02	0,02	0,87	0,01	0,3	3,19	0,29	3,72	0,32
157	LePn.011E2	1,16	1,13	0,93	1,07	0,99	0,03	0,03	0,04	1,25	1,16	1,17	1,24	0,47	1,04	0,96	0,97	1,01	0,99	0,99	0,92	1,09	0,97	1,05	0,97	1,15	0,88	1,06	0,84	0,81	0,01	1,24	0,01	0,01	1,18	1,45	1,03	1,07	0	1,05	0,01	1,15	1,03	1	0	1,06	0	0,97	0,01
158	LePn.011E5	0,72	0,03	0,02	3,01	1,4	1,39	1,55	0,02	0,48	0,77	1,08	0,01	0,51	0,01	0	2,9	3,59	1,49	1,7	0,16	0,8	0,94	0,43	0,07	1,01	0,46	2,41	0,04	1,65	2,14	0,81	2,29	0	0,43	1,35	0,49	1,22	2,45	0,49	1,65	0,1	1,48	0,01	0,01	1,74	0,01	1,77	0
159	LePn.011F9																																						1,11	1,43	1,15	1,29	1,08	1	1,18	1,23	1,43	0,94	1,09
160	LePn.011G11	0,54	0,15	0,1	0,76	0,74	0,64	0,72	0,49	0,95	0,67	0,75	0,11	0,05	0,07	0,06	0,75	0,62	0,88	0,67	3,48	0,57	0,69	0,56	0,09	0,61	0,33	0,66	1,51	0,95	0,63	0,54	0,72	0,77	0,76	0,08	0,72	0,11	0,81	0,3	0,71	0,6	0,52	0,65	0,79	0,59	0,5	0,49	0,66
161	LePn.011H3																																						0,93	1,06	0,99	0,71	1,13	1,25	1,12	1,04	1,15	1,09	1,1
162	LePn.012A3	2,47	0,42	0,41	0,41	0,4	0,51	0,36	2,08	0,42	2,54	2,85	0,41	0,44	0,31	0,31	0,39	0,41	0,42	0,4	2,13	2,62	2,51	0,26	0,36	2,46	0,24	0,31	0,39	0,28	0,38		0,2	2,98	0,32	0,28		0,25	0,44	0,22	0,38	0,28	2,77	0,34	2,08	0,3	2,56	0,31	2,24
163	LePn.012A12	1,43	2,19	2,1	0,56	3	0,18	0,19	2,19	2,82	1,68	1,48	1,72	1,78	2,01	1,81	0,54	0,5	2,68	2,8	0,93	1,26	1,31	0,02	2,83	0,53	0,02	0,09	0,02	0,07	0,15		0,13	2,02	3,87	3,07	0,03	2,72	0,19	0,01	0,13	0,06	1,49	0,13	0,15	0,48	0,15	2,53	0,11
164	LePn.012B6	1,05	1,05	1,03	1,09	0,98	1,07	0,99	0,99	0,98	1,17	1,22	1	1,01	0,99	0,91	1,11	1,01	1,06	1,1	1,78	1,18	1,14	1,14	1,16	1,18	0,89	1,17	0,87	0,81	1,44	0,61	1,26	1,34	1,19	1	0,83	1,27	1,27	1,15	1,06	1	1,31	1,21	1,11	1,15	1,16	1,16	1,17
165	LePn.012C5																																						1,18	1,09	0,65	1,2	0,68	0,86	0,94	1,16	1,03	0,87	0,86
166	LePn.012D6	0,76	0,82	0,88	1,09	1,07	0,66	0,82	0,87	1,15	1,14	1,08	0,98	1,12			0,94	1,01	1,09	1,09	1,05	0,92	0,86	0,61	0,86	1,09	1,06	1,06	0,58	0,69	1,55	0,39	1,22	0,68	0,96	0,98	0,94	0,97	1,22	1,13	1,15	1,06	0,79	1,02	0,87	0,74	1,03	0,96	0,88
167	LePn.012E6	0,3	0,81	0,76	0,76	1	0,78	0,65	0,83	0,88	0,53	0,51	0,7	0,8	0,8	0,74	0,85	0,71	0,93	0,86	1,6	0,25	0,33	1,45	0,87	0,36	1,46	0,93	1,08	0,7	0,65	0,31	0,79	0,87	0,78	0,73	1,23	0,7	0,86	1,41	0,69	0,86	0,31	0,96	0,84	0,66	0,82	0,81	0,99
168	empty																																						0,64				0,48	0,82	0,69				0,7
169	LePn.012F3	0,67	0,53	0,6	0,75	0,74	0,53	0,63	0,7	0,56	0,64	0,74	0,5	0,58	0,59	0,7	0,64	0,66	0,6	0,56	2,13	0,55	0,49	0,46	0,34	0,53	0,54	0,67	0,63	0,58	0,37	0,26	0,47	0,47	0,4	0,5	0,47	0,53	0,45	0,45	0,39	0,51	0,55	0,49	0,45	0,6	0,45	0,62	0,44
170	LePn.012F12	0,43	2,11	1,77	0,76	0,82	0,63	0,7	0,56	0,62	0,7	0,58	1,38	2,79	1,56	1,89	0,56	0,64	0,67	0,58	0,32	0,47	0,41	0,44	2,25	0,4	1,14	0,54	0,23	0,75	0,26		0,38	0,77	0,27	0,24				0,48		0,3	1,21	0,38	0,71	0,52	0,25	0,31	0,57
171	LePn.012G1	2,51	1	1,12	0,73	1,05	0,74	0,91	0,97	1,07	2,83	3,35	1,03	1,12	1,09	1,13	1,27	1,06	1,11	1,01	0,27	3,14	5,35	0,11	1,07	3,08	0,07	0,96	0,16	0,92	0,86	2,32	1,53	0,98	0,87	0,99	0,05	1,28	1,21	0,05	0,78	1,11	2,42	0,79	1,41	0,92	1,48	0,76	0,81
172	LePn.012G8	0,03	2,03	1,35	0,01	1,89	0,02	0,02	2,11	2,51	0,01	0	1,75	2,04	1,55	1,41	0	0	2,16	2,11	0,01	0,02	0,02	2,64	1,18	0,01	2,66	0,02	0,01	0,02	0,01	0,01	0	1,61	2,25	0,01	2,29	0,01	0,01	2,26	0,01	0	0,01	0	0,01	0	0,01	0,01	0
173	LePn.012H3	0,93	1,03	0,9	0,92	0,97	0,93	0,88	0,95	1,05	1,03	0,87	0,75	0,78	0,88	0,78	0,83	0,8	0,81	0,58	0,85	0,82	0,87	1,32	1,06	0,84	0,86	0,96	0,94	0,85	1,1	0,67	0,89	0,79	0,95	1,11	0,78	0,82	0,93	0,87	0,89	0,86	0,93	0,54	0,97	0,75	0,86	0,45	1,11
174	LePn.012H6	3,04	3,26	0,02	0,01	0,01	0,01	0,01	2,74	0,01	2,95	3,25	4,04	2,67	0	0,01	0	0,01	0,01	0,01	0,01	0,01	0,01	0,01	0,01	0,01	0,01	2,38	0,01	2,21	0,01	0,02	0,01	2,43	0,01	0,01	0	0,01	0,01	0	0,01	0,01	0,61	0,66	0	2,38	0,01	0,82	0,01
175	LePn.012H9	0,99	1,01	1,02	0,95	1,09	0,76	0,93	1,07	1,14	1,44	1,35	0,99	0,66	0,96	1,1	1,11	1,04	1,18	1,15	0,7	1,32	1,19	1,04	1,16	1,06	1,26	1,25	1,31	1,03	1,02	0,97	1,43	1,14	1,47	1,07	0,91	0,97	1,35	0,98	1,18	1,28	1,38	1,05	1,11	1,19	1,16	1,16	1,46
176	LePn.013A9	1,23	0,89	1,03	0,82	1	0,9	0,94	0,97	1,09	1,12	1,29	1,41	0,79	1,27	1,2	1,21	1,07	1,16	1,12	2,18	0,94	1,21	1,02	1,27	0,99	1,44	1,41	1,84	1,05	0,96	1	1,28	1,35	1,38	0,98	0,94	1,15	1,3	1,27	1,23	1,36	1,2	1,51	1,25	0,97	1,28	1,29	1,28
177	LePn.013A11	0,09	0,09	0,07	0,84	0,81	0,06	0,03	2,87	0,04	0,03	0,03	0,03	0,11	0,02	0,03	1,42	1,24	1,25	1	2,16	0,05	1,09	0,61	0,07	0,05	0,03	2,11	0,06	1,78	0,02	0,03	0,04	0,9	0,06	0,03	0,04	0,04	0,01	0,02	0,03	0,03	0,61	0,76	0,03	0,78	0,03	1,88	0,04
178	LePn.013E5	0,28	0,01	0,01	0,57	1,6	1,88	2,09	0,01	0,33	0,16	0,2	0,01	0,08	0	0	0,34	0,42	1,7	1,77	0,2	0,19	0,22	0,29	0,01	0,19	0,28	0,46	0,01	0,35	1,64	0,19	2,03	0,01	0,33	1,63	0,32	1,52	3,05	0,28	1,63	0,08	0,2	0	0,01	0,39	0	0,43	0
179	LePn.013E11	0,11	0,03	0,01	0,03	0,06	0,04	0,05	0,03	0,29	0,12	0,12	0,01	0,15	0,01	0,01	0,01	0,02	0,02	0,01	0,05	0,11	0,11	0,2	0,01	0,1	0,14	0,19	0,01	0,13	0,03	0,08	0,02	0,01	0,39	0,44	0,3	0,12	0,04	0,15	0,03	0,03	0,1	0,3	0,01	0,01	0,01	0,41	0,01
180	LePn.013G7																																						1,42	0,49	1,32	1,33	2,23	1,2	1,59	1,12	1,64	1,55	1,58
181	LePn.013G12	1,15	1,14	1,14	1,7	1,82	1,25	1,09	1,15	1,29	1,26	1,18	0,99	0,82	0,99	1,14	1,5	1,58	1,66	1,37	1,12	1,11	1,16	0,3	1,06	1,18	0,21	1,21	0,74	1,21	1,39	1,08	1,31	1,2	1,29	1,18	0,23	1,13	1,36	0,23	1,12	1,07	1,22	1,17	1,24	1,57	1,38	1,02	1,38
182	LePn.013H2	0,37	0,26	0,28	0,25	0,3	0,21	0,24	0,4	5,65	0,48	0,44	0,2	0,39	0,3	0,32	0,27	0,29	0,33	0,28	0,29	0,37	0,38	0,39	0,25	0,4	0,34	0,43	0,31	0,3	0,24	0,36	0,23	0,28	5,55	0,21	0,36	0,22	0,23	0,38	0,23	0,4	0,38	0,28	0,28	1,51	0,29	0,36	0,29
183	LePn.013H3	0,06	0,06	0,03	0,08	0,13	0,06	0,1	0,03	0,11	0,04	0,03	0,01	0	0,01	0	0,06	0,05	0,15	0,14	0,04	0,02	0,03	3,37	0,03	0,03	2,52	0,08	0,02	0,06	0,03	0,03	0,02	0,02	0,04	0,01	1,71	0,01	0,02	3,22	0,02	0,02	0,02	0,01	0,01	0,04	0,01	0,04	0,02
184	empty																																												0,1	0,07			0,23
185	LePn.013H8	0,17	0,22	0,38	0,33	1,18	1,12	1,03	0,3	0,45	0,36	0,37	0,3	0,37	0,25	0,26	0,29	0,27	0,89	0,89	0,44	0,32	0,25	0,73	0,25	0,3	0,54	0,26	0,18	0,23	0,49		0,71	0,06	0,1	0,47		0,32	0,87	0,75	0,37	0,18	0,15	0,16	0,25	0,28	0,21	0,2	0,25
186	LePn.014A3	0,19	0,19	0,32	0,2	1,13	0,17	0,2	0,24	0,24	0,2	0,19	0,19	0,26	0,27	0,25	0,18	0,17	1,18	1,11	0,24	0,13	0,29	0,1	0,11	0,11	0,07	1,31	0,16	0,94	0,07		0,08	0,1	0,13	0,08		0,08	0,1	0,07	0,09	1,02	0,1	1,25	0,1	0,09	0,19	0,25	0,08
187	LePn.014A5																																						1,28	1,31	1,03	1,16	1,16	0,8	1,3	1,15	1,18	1,24	1,13
188	LePn.014B2	0,01	0,08	1,28	2,76	1,22	1,23	1,59	0,01	0,07	0,01	0,01	0,05	0,13	0,94	0,94	2,01	1,97	0,99	0,88	0,05	0,54	0,5	0,47	0,99	0,5	0,44	1,49	0,01	0,98	1,14	0,39	1,55	0	0,02	1,02	0,57	0,94	1,63	0,51	1,04	0,02	0,53	0,03	0,02	1,05	0,02	1,25	0,03
189	LePn.014B8																																						0,98	1,09	0,77	1,01	0,85	0,98	0,98	0,86	1,03	0,96	1,13
190	LePn.014C5	0,74	0,83	0,79	0,52	0,92	0,66	0,74	0,68	1,16	0,99	1,04	0,8	1,25	0,88	0,89	0,58	0,53	0,98	0,85	4,65	0,8	0,88	0,6	0,9	1,79	0,62	0,52	0,61	0,42	0,74	0,65	0,94	0,49	1,07	0,91	0,5	0,71	1,04	0,47	0,79	0,48	1,02	0,66	0,99	0,56	0,81	0,95	1,11
191	LePn.014C11	1,05	1,17	1,05	0,94	1,04	0,97	0,95	1,03	1,24	1,07	1,21	1,39	1,26	1,32	1,23	1,14	1,26	1,22	1,12	2,11	1,11	1,19	1,13	1,35	1,15	1,08	1,64	1,08	1,09	1,1	1,05	1,32	1,08	1,29	1,25	1,14	0,98	1,16	1,26	1,05	1,27	1,23	1,3	1,17	1,2	1,14	1,2	1,32
192	LePn.014D8	0,53	0,05	0,02			0,4	0,55	0,02	0,63			0,01	0,03	0,01	0			0,67	0,56	2,83	0,38	0,44	0,4	0,02	0,47	0,44	0,51	0,01	0,5	0,32	0,24	0,39	0,01	0,41	0,33	0,27	0,38	0,68	0,52	0,34	1,74	0,36	0,01	0,02	0,59	0,01	0,36	0,01
193	LePn.014D9	1,57	0,48	0,44	1,47	1,2	0,62	0,57	1,71	0,67	1,58	1,66	0,49	0,54	0,44	0,54	1,68	1,59	1,29	1,11	0,83	2,03	1,88	0,39	0,51	2,18	0,48	1,33	0,49	1,45	0,53	2,07	0,57	2,32	0,62	0,5	0,35	0,52	0,61	0,39	0,5	1,32	2,24	1,21	0,6	1,57	0,57	1,5	0,64
194	LePn.014F2																																						1,14	1,26	1,05	1,1	1,09	0,96	1,34	1,02	1,15	1,03	1,34
195	LePn.014F6	0,04	0,04	0,03	0,03	0,02	0,03	0,03	0,04	0,03	0,02	0,01	0,01	0,08	0,01	0,01	0,01	0,01	0,01	0,01	0,03	0,03	8,26	0,04	0,03	0,03	0,02	0,03	0,03	0,04	0,01	0,05	0,02	0,01	0,01	0,01	0,01	0,01	0,01	0,01	0,01	0,01	6,55	0,02	0,01	0,01	0,02	0,01	0,02
196	LePn.014H3	0,02	0,02	0,01	0,01	0,01	0,01	0,01	0,03	0,01	0,02	0,02	0,03	0,09	0	0,01	0,01	0,01	0,01	0,01	0,01	0,01	7,97	0,01	0,01	0,01	0,01	0,02	0,01	0,02	0	0,01	0	0	0,01	0,01	0	0	0,01	0	0	0,01	0,02	0,01	0	0,01	0,01	0,01	0,01
197	LePn.014H7	0,17	1,01	0,82	0,23	0,19	0,24	0,18	0,33	0,23	0,25	0,29	1,62	1,77	1,13	1,28	0,27	0,24	0,27	0,27	2,9	0,15	0,25	0,15	0,23	0,38	1,84	0,16	0,15	0,17	0,14	0,1	0,08	0,14	0,16	0,28	0,19	0,1	0,23	0,24	0,22	0,17	0,15	0,18	0,25	0,26	0,16	0,11	0,23
198	LePn.014H11	1,3	0,88	0,06	0,95	1,04	0,04	0,06	0,04	1,3	1,29	1,56	0,88	0,77	0,06	0,07	0,91	1,01	0,88	0,9	0,28	1,52	1,36	0,98	0,04	1,42	0,07	1,95	0,05	1,7	0,04	1,07	0,03	0,03	1,36	1,74	0,04	2	0,05	0,03	0,03	0,04	1,48	0,04	0,04	0,78	0,04	0,03	0,04
199	LePn.015A8	3,7	0,05	0,02	0,03	0,03	0,02	0,03	0,47	0,05	2,49	3,07	0,03	0,27	0,02	0,02	0,04	0,03	0,04	0,03	0,04	0,03	0,03	3,5	0,02	2,55	2,48	0,03	0,06	0,03	0,01	0,01	0,01	0,24	0,01	0,02	0,01	3,07	17,18	0,01	0,01	0,01	0,05	0,01	0,02	0,01	0,01	0,01	0,02
200	empty																																							0,12	0,1				0,12			0,06	0,09
201	LePn.015A10	0,07	0,08	1,5	0,05	1,6	1,6	1,52	0,06	1,7	0,01	0,01	0,01	0,24	1,69	1,84	0,01	0	1,64	1,61	5,51	0,01	0,02	0,01	1,78	0,01	0,01	1,94	0,01	1,46	1,74	0,01	1,94	0,01	2,34	0,01	0	0,01	1,98	0	2,19	1,81	0,01	1,87	1,77	0,01	1,97	1,65	1,77
202	LePn.015B1	0,02	0,59	0,77	1,53	0,68	0,75	1,1	0,01	2,05	0,01	0,01	0,59	0,31	0,64	0,73	1,33	1,19	0,66	0,56	0,29	0,62	0,55	0,57	0,61	0,56	0,33	0,8	0,01	0,64	0,62	0,48	1,06	0,01	2,59	0,74	0,38	0,65	1,06	0,38	0,73	0,11	0,58	0,11	0,47	0,65	0,42	0,61	0,47
203	LePn.015B2	0,02	0,84	0,04	0,5	0,5	0,04	0,04	0,03	0,06	0,01	0,01	1,51		0,01	0,01	0,7	0,47	0,8	0,83	0,07	0,02	0,03	0,02	0,03	0,02	1,06	0,03	0,01	0,02	0,01	0,04	0,01	0	0,02	0,18	1,16	0,21	0,01	1,09	0,01	0,25	0,02	0,24	0,01	0,2	0,01	0,01	0,01
204	LePn.015B5	0,3	0,32	0,39	0,33	0,31	0,01	0,28	0,41	0,28	0,66	0,56	0,34	0,37	0,28	0,38	0,34	0,38	0,3	0,33	0,78	0,77	1	1,27	0,14	0,89	0,17	1,21	0,18	0,96	0,1	1,19	0,07	0,1	0,69	0,7	0,19	0,5	0,15	0,09	0,16	0,12	1,04	0,14	0,23	0,73	0,12	0,12	0,14
205	LePn.015B9	3,69	0,3	0,25	0,26	0,29	0,28	0,32	1,94	0,3	3,69	3,92	0,23	0,67	0,24	0,21	0,26	0,2	0,32	0,26	0,26	3,9	3,67	0,25	0,27	0,25	0,22	0,27	0,3	0,29	0,23	1,84	0,21	2,03	0,21	0,16	0,8	0,15	0,3	0,18	0,23	0,2	4,17	0,2	0,23	0,22	0,26	0,18	0,26
206	LePn.015B10	0,39	0,44	0,38	0,43	0,46	0,25	0,45	0,37	0,39	0,47	0,56	0,59	0,57	0,51	0,53	0,58	0,65	0,68	0,68	0,67	0,38	0,52	2,9	0,41	3,02	2,68	0,62	0,37	0,56	0,27	0,33	0,41	0,37	0,43	0,34	0,68	1,93	0,62	0,36	0,29	0,43	0,45	0,41	0,39	0,38	0,37	0,39	0,4
207	LePn.015C2	0,22	0,25	0,23	0,25	1,27	0,2	0,18	0,26	0,22	0,17	0,22	0,24	0,3	0,21	0,3	0,22	0,32	1,28	1,27	0,82	0,14	0,14	2,07	0,16	0,16	1,48	0,19	1,28	0,15	0,12	0,15	0,11	0,1	0,17	0,12		0,13	0,15	2,03	0,12	0,16	0,14	0,15	0,13	0,15	0,13	0,13	0,15
208	LePn.015C6	1,06	0,24	1,09	1,42	1,17	1,32	1,44	0,03	1,25	0,98	1,06	0,18	0,19	1,12	1,26	1,27	1,3	1,68	1,66	0,23	0,73	0,47	1,48	1,25	0,88	0,81	0,77	0,05	0,74	1,3	0,35	2,33	0,02	1,63	1,96	1,05	1,04	2,09	1,31	1,38	0,12	0,56	0,13	0,01	1,07	0,01	0,73	0,02
209	LePn.015C10	2,41	3,78	0,01	0,01	0,01	0,01	0,01	0,1	0	3,91	4	5,06	5,07	0	0,01	0	0,01	0,01	0,01	0,04	0,02	0,05	0,02	0,02	0,03	0,02	1,02	0,02	2,98	0,03		0,01	0,02	0,01	0,01	0,08	0,02	0,01	0,01	0,01	0,01	0,25	0,49	0,01	3,4	0,01	0,56	0,01
210	LePn.015D6		0,43	0,1	0,98	1,01	0,75	1,2	0,07	1,02	0,29	0,34	0,37	0,22	0,04	0,04	0,64	1,07	0,74	0,91	0,48	0,07	0,24	0,11	0,21	1,38	1,14	0,08	0,14	0,08	1,95	0,26	3,05	0,16	2,12	0,34	1,27	0,25	2,06	1,08	1,03	0,06	0,17	1,33	0,01	2,5	0,03	0,91	0,02
211	LePn.015E5																																						1,16	1,12	1,04	1,02	1,12	1,07	1,05	1,09	1,05	1,08	1,1
212	LePn.015E11	0,18	0,22	0,21	1,29	1,3	0,13	0,19	1,14	0,22	0,26	0,24	0,23	0,47	0,16	0,22	1,28	1,33	1,34	1,33	0,59	0,1	0,13	1,78	0,11	0,11	1,7	1,51	1,14	1,13	0,08	0,07	0,09	1,17	0,09	0,07	1,78	0,06	0,09	1,29	0,08	1,35	0,08	1,42	0,09	1,27	0,09	1,18	0,09
213	LePn.015F4	1,27	0,56	0,46	0,44	0,47	0,38	0,39	0,5	1,29	1,39	1,53	0,49	0,7	0,37	0,4	0,42	0,43	0,51	0,45	0,5	1,23	1,24	1,3	0,33	1,45	1,12	1,55	0,3	1,57	0,37	1,04	0,31	0,4	1,34	2,05	1,03	1,47	0,43	1,26	0,32	0,41	1,41	0,41	0,45	0,47	0,53	0,37	0,44
214	LePn.015F8	1,28	0,33	0,38	0,4	0,35	0,61	0,36	0,49	0,39	1,54	1,61	0,4	0,42	0,37	0,39	0,4	0,47	0,48	0,4	0,44	2,88	3,25	0,34	0,38	0,8	0,39	0,37	0,37	0,5	0,32	1,89	0,4	0,31	0,33	0,24	0,17	0,17	0,46	0,28	0,35	0,41	4,1	0,31	0,39	0,4	0,27	0,47	0,45
215	LePn.015G3	0,04	0,16	0,17	0,25	0,6	0,47	0,53	0,16	0,03	0,02	0,02	0,16	0,28	0,12	0,16	0,21	0,21	0,62	0,53	0,07	0,06	0,04	2,85	0,03	0,04	3,1	0,05	0,78	0,06	0,48	0,07	0,54	0,12	0,02	0,01	2,39	0,01	0,48	2,84	0,48	0,02	0,04	0,31	0,03	0,13	0,02	0,16	0,03
216	empty																																							0,71						0		0,13	0,17
217	LePn.015G7	5,64	0,02	0,01	0,01	0,02	0,01	0,02	0,02	0,02	5,44	5,76	0,01	0,03	0	0	0	0	0,01	0	0,03	4,34	4,99	0,01	0,01	0,01	0,02	0,01	0,01	0,02	0,01	2,83	0	0	0,01	0,01	0	0	0	0	0	0	5,86	0,01	0	0,01	0	0	0,01
218	LePn.015H9	0,39	1,63	2,51	1,41	0,31	0,38	0,38	0,37	1,57	0,49	0,58	1,33	1,53	2,89	2,91	1,58	1,44	0,51	0,43	0,8	0,27	0,35	0,23	4,2	0,24	0,23	0,27	0,86	0,25	0,19	0,12	0,22	0,19	2,37	1,38	0,26	1,78	1,78	0,19	0,22	0,22	0,24	1,43	1,45	1,41	1,5	1,37	1,72
219	LePn.015H11	0,49	0,54	0,5	1,2	0,5	0,41	0,54	0,66	0,54	0,62	0,61	0,56	0,48	0,45	0,5	1,01	1,05	0,57	0,58	3,12	0,39	0,43	0,41	0,45	0,45	0,47	0,55	0,67	0,44	0,35	0,23	0,34	0,35	0,36	0,35	0,36	0,27	0,4	0,35	0,35	0,41	0,4	0,37	0,41	1,08	0,45	0,43	0,42
220	LePn.016A2	0,02	0,02	0,02	0,02	0,01	0,02	0,02	0,02	0,02	0,01	0,01	0,01	0,01	0,01	0,01	0,01	0,01	0,01	0,01	0,03	0,02	0,01	3,79	0,01	3,56	3,87	0,02	0,02	0,01	0,01	0,09	0,01	0,01	0,01	0,01	0,01	0	0,01	0,01	0,01	0,01	0,01	0,01	0,01	0,01	0,01	0,01	0
221	LePn.016A8	0,04	0,06	0,04	0,04	0,06	0,06	0,04	0,04	0,05	0,01	0,01	0,01	0,1	0,01	0,01	0,01	0,01	0,02	0,03	0,02	0,02	0,02	2,83	0,02	0,06	2,37	0,02	1,13	0,02	0,01	0,02	0,02	0,01	0,01	0,02	2,78	0,01	0,02	2,67	0,01	0,01	0,02	0,01	1,08	0,01	0,88	0,01	0,82
222	LePn.016A9	1,56	0,82	0,97	0,49	0,99	0,68	0,68	0,74	0,59	1,54	1,51	0,57	0,39	0,58	0,63	0,65	0,55	1,27	1,56	0,99	2,55	2,58	0,57	0,95	1,37	0,54	0,6	1,24	0,7	0,5	1,67	0,4	0,24	0,83	0,38	0,32	0,5	0,6	0,41	0,61	1,38	3,61	0,52	0,64	0,81	0,68	0,4	0,65
223	LePn.016C8	1,67	1,54	0,17	0,18	0,29	0,21	0,12	2,06	0,2	2,59	2,27	1,94	1,53	0,15	0,19	0,14	0,12	0,16	0,15	1,07	0,34	0,22	0,19	0,33	0,52	0,33	1,75	0,22	0,92	0,06	0,09	0,09	0,51	0,16	0,13	0,17	0,11	0,24	0,22	0,13	0,19	0,76	0,27	0,21	1,03	0,12	0,34	0,15
224	empty																																							0,03			0,31		0,3	0
225	LePn.016C12	0,01	0,01	0,01	0	0,01	0,01	0,01	2,02	0,02	0,01	0	0,01	0,01	0	0	0	0	0,01	0	0,01	0,01	0,02	0,01	2,73	0,01	0,01	0,02	0,01	0,01	0	0	0	1,55	0,01	0,9	0,01	0,91	0	0	0	0	0,01	0	0,01	0	0	0	0
226	LePn.016D8	0,1	0,56	0,54	0,48	0,62	0,46	0,51	0,57	0,6	0,08	0,07	0,67	0,82	0,51	0,59	0,55	0,52	0,58	0,58	0,98	0,04	0,07	0,61	0,6	0,04	0,39	0,53	0,18	0,49	0,47	0,04	0,4	0,42	0,5	0,47	0,53	0,46	0,49	0,47	0,43	0,52	0,05	0,48	0,49	0,44	0,46	0,38	0,47
227	LePn.016E3	0,01	0,01	0,01	0,01	0	0,01	0,01	13,71	0,01	0,01	0,01	0	0,14	0	0,01	0	0,01	0,01	0,01	0,03	0,01	4,27	0,19	0,02	0,01	0,01	6,78	0,08	12,76	0,01	0,04	0,06	14,41	0,01	0,08	0,4	0,01	0,01	0	0,04	0,05	3,87	3,76	0	2,64	0,03	2,92	0,01
228	LePn.016E4																																						0,32	1,06	0,28	1,11	1,24	1,17	1,24	1,26	1,34	1,2	1,32
229	LePn.016F8	0,03	0,36	0,21	0,09	1,81	1,88	2,14	0,2	0,15	0,01	0,01	0,29	0,61	0,07	0,07	0,11	0,07	1,99	1,96	0,57	0,05	0,07	0,72	0,05	0,07	0,03	0,06	0,02	0,07	2,27	0,05	3,05	0,01	0,01	2,07	0,18	2,3	3,17	0,03	2,44	0,4	0,03	0,33	0,34	0,04	0,34	0,03	0,38
230	LePn.016F9	0,03	0,08	0,06	0,04	0,74	0,66	0,65	0,04	0,07	0,01	0,01	0,02	0,04	0,01	0,01	0,01	0,01	0,73	0,72	0,12	0,01	0,02	3,36	0,02	0,01	2,31	0,02	1,06	0,01	0,76	0	0,78	0,01	0,02	0,02	1,87	0,03	0,84	3,09	0,72	0,01	0,01	0,01	0,02	0,01	0,02	0,01	0,02
231	LePn.016F12	0,29	0,13	0,15	0,61	0,41	0,21	0,4	0,22	0,4	0,46	0,39	0,01	0,01	0,01	0,01	0,7	0,6	0,42	0,39	2,71	0,28	0,26	0,31	0,01	0,38	0,27	0,32	0,02	0,19	0,23		0,29	0	0,21	0,18	0,56	0,17	0,31	0,25	0,21	1,52	0,17	0,01	0	0,25	0	0,25	0
232	LePn.016G6	0,55	0,35	0,32	0,69	0,78		0,73	0,88	0,5	0,9	0,64	0,76	0,7	0,66	0,51	0,74	0,69	1,23	0,74	1,88	0,25	0,45	0,84	0,28	1,38	0,73	0,57	0,61		0,56		0,28	0,25	1,16	0,46			0,8	0,67	0,51	0,76	0,65	0,47	0,67	0,41	0,49	0,66	0,71
233	empty																																						0,01			0,18				0,06			0,41
234	LePn.017A3	0,9	0,9	1,18	0,9	1,08	0,68	0,7	0,89	1,08	0,91	0,97	0,67	0,85	0,77	0,83	0,91	0,77	0,97	0,86	0,32	0,99	0,95	0,74	0,73	1,13	0,83	0,98	0,96	1,2	0,29		1,49	0,31	1,48	0,94	1	0,49	0,8	0,82	0,75	1,35	0,68	1,12	0,92	0,93	0,57	1,3	1,15
235	LePn.017A7	0,01	0,01	0,04	0,01	0,01	0	0,01	2,34	0,07	0,01	0,01	0,01	0,01	0,14	0,12	0,01	0,01	0,01	0,01	0,01	0,01	0,01	0,01	2,57	0,01	0,01	0,01	0,01	0,01	0	0,02	0	1,83	0,04	1,03	0	0,87	0	0	0	0	0,01	0	0,03	0	0,03	0	0,02
236	LePn.017A10	1,87	1,34	1,37	1,96	2,01	0,86	1,04	0,34	1,04	1,93	2,01	1,4	1,56	1,48	1,43	1,7	1,68	1,86	1,91	0,29	1,94	1,61	0,15	1,56	2,43	0,1	1,02	0,38	0,99	1,04	1,58	0,92	0,29	1,17	1,48	0,1	1,54	1,04	0,06	0,88	1,01	2,12	0,99	1,07	1,9	0,97	1,71	1,08
237	LePn.017B6	0,47	0,6	0,5	0,52	0,5	0,4	0,45	0,55	0,58	0,54	0,49	0,52	0,71	0,5	0,54	0,57	0,44	0,55	0,52	2,62	0,37	0,46	0,92	0,43	0,43	1,12	0,44	0,36	0,33	0,36	0,24	0,36	0,28	0,39	0,42	1,02	0,5	0,45	1,01	0,36	0,4	0,35	0,34	0,36	0,39	0,43	0,38	0,61
238	LePn.017C4	0,87	1	0,05	1,05	0,94	0,03	0,06	0,92	0,06	1,13	1,06	1,26	1,16	0,01	0,01	1,13	0,96	1,13	1,04	1,54	0,97	1,14	1,46	0,02	0,02	1,52	1	0,04	0,85	0,02	0,69	0,03	1,39	0,02	0,04	1,39	0,01	0,02	1,39	0,02	0,97	1,22	0,96	1,28	0,99	1,13	0,99	1,19
239	LePn.017D1	4,47	0,08	0,03	0,04	0,03	0,07	0,02	0,05	0,04	4,15	4,68	0,01	0,04	0	0,01	0,02	0,03	0,02	0,02	0,04	3,37	3,58	0,1	0,19	4,11	0,02	0,15	0,04	0,23	0,01	1,68	0,05	0,11	0,01	0,04	0,05	0,12	0,03	0,01	0,03	0,04	3,81	0,1	0,02	0,01	0,05	0,05	0,1
240	LePn.017D6	0,03		0,01	0	0,01	0,01	0,01			0,01	0,01	0,01	0,07	0		0	0,01	0,01	0,01	0,02	0,02	0,01	4,43	0,01	0,01	0,01	0,01	0,01	0,01	0	0,02	0	0,01	0	0	0	0	0,01	0	0	0	0,01	0	0	0	0	0	0
241	LePn.017E6	0,14	0,01	0	0,22	0,18	0,13	0,16	0,01	0,11	0,22	0,19	0,01	0,03	0	0	0,3	0,28	0,23	0,2	5,08	0,08	0,1	0,07	0,01	0,08	2,68	0,11	0,01	0,08	0,04	0,03	0,05	0	0,05	0,04	2,3	0,04	0,06	2,35	0,04	3,24	0,05	0,95	0	0,05	0	0,06	0
242	LePn.017F10	1,53	1,2	1,09	1,38	1,32	1,2	1,25	1,37	0,03	1,4	1,37	0,99	0,77	1,24	0,89	1,04	0,97	1,03	1,08	0,41	1,43	1,29	1,06	0,01	1,55	1,29	1,05	1,27	0,91	1,25	1,17	1,13	1,17	0	0	0,95	0	1,39	0,98	1,17	0,93	1,63	0,84	1,14	1,03	1,29	1,28	1,36
243	LePn.017G1	0,19	0,04	0,03	0,05	0,23	0,02	0,05	0,03	0,03	0,22	0,21	0,02	0,1	0,02	0,02	0,05	0,03	0,24	0,21	35,64	0,23	0,3	0,02	0,01	12,29	0,01	0,02	0,03	0,01	0,01	0,15	0,04	0,01	0,01	3,99	0,02	2,21	0,06	0,01	0,01	8,81	0,26	0,02	0,01	0,03	0,01	0,01	0,01
244	LePn.017G4	0,4	0,36	0,3	0,32	0,39	0,33	0,31	2,4	0,26	0,21	0,32	0,26	0,17	0,2	0,37	0,24	0,32	0,25	0,32	0,51	0,16	0,37	0,16	1,13	0,26	0,09	0,31	0,19	0,53	0,34	0,35	0,26	0,87	0,22	1,08	0,37	1,03	0,24	0,12	0,2	0,44	0,32	0,23	0,23	0,35	0,23	0,26	0,13
245	LePn.017G6	0,01	1,09	0,08	0,07	0,09	0,06	0,08	0,04	0,08	0,01	0,01	1,35	0,98	0,07	0,06	0,08	0,09	0,07	0,07	2,78	0,09	0,13	0,12	0,07	0,09	0,02	0,14	0,08	0,03	0,02	0,06	0,06	0,02	0,02	0,07	0,05	0,02	0,05	0,02	0,04	1,14	0,09	1,18	1,09	0,03	1,07	0,06	1,14
246	LePn.017G10	0,01	0,01	0,01	0,01	0,01	0,01	0,01	1,98	0,02	0,01	0	0	0,02	0,01	0	0,01	0	0,01	0	0,01	0,01	0,02	0,02	2,88	0,01	0,01	0,02	0,01	0,01	0	0	0,01	1,94	0,01	0,96	0,01	0,83	0	0	0	0,01	0	0	0	0	0,01	0,01	0
247	LePn.017H2	0,09	0,51	0,57	0,11	0,12	1,01	1,44	1,82	0,06	0,02	0,03	0,98	1,48	0,66	0,75	0,16	0,13	0,02	0,02	6,99	0,03	0,03	0,01	0,78	0,03	0,01	0,02	0,01	0,01	2,11	0,05	1,73	2,07	0,03	0,05	0,05	0,05	2,2	0	1,85	0,55	0,03	0,01	2,02	0,1	1,93	0,02	2,17
248	LePn.017H5	0,01	0,02	0,02	0,02	0,03	0,01	0,05	0,02	0,03	0,01	0	0	0,03	0	0	0	0,01	0,01	0	5,17	0,01	0,07	0,06	0,02	0,01	0,01	0,04	0,03	0,01	0,01	0,01	0,02	0,01	0,01	0,03	0,12	0	0,01	0	0,01	0,02	0	0,01	0,01	0	0,02	0,01	0,01
249	empty																																								0,34	0,29	0,05		0,09		0,32	0,16
250	LePn.017H9	0,56	1,11	1,2	0,63	0,43	0,78	0,65	0,36	1,27	0,57	0,64	1,02	1	1,06	1,22	0,56	0,6	0,67	0,56	1,22	0,44	0,44	1,25	1,1	0,62	1,07	0,78	0,05	1,63	0,58	0,32	0,32	0,37	1,37	0,59	0,82	0,55	0,41	1,12	0,56	0,67	0,85	1,15	0,79	0,49	0,56	0,45	0,56
251	LePn.018A11	0,01	1,79	0,33	0,72	0,33	0,33	0,38	0,01	0,33	0,01	0,01	1,78	1,74	0,29	0,37	0,87	0,73	0,5	0,45	3,62	0,33	0,35	0,31	0,26	0,35	0,25	0,4	0,02	0,51	0,25	0,32	0,36	0	0,24	0,27	0,37	0,28	0,42	0,28	0,28	2,03	0,28	1,54	2,14	0,34	2,11	0,23	2,41
252	LePn.018A12	0,34	0,52	0,63	0,4	1,53	1,72	1,81	0,54	0,26	0,4	0,42	0,46	0,55	1,51	1,44	0,4	0,42	1,64	1,28	0,33	0,35	0,71	0,63	1,12	0,57	0,27	0,39	0,31	0,37	1,94		0,23	0,37	1,37	0,81	0,27	0,94	1,18	0,46	0,58	0,61	0,31	0,47	0,38	0,34	0,44	0,32	0,52
253	LePn.018B6	1,22	1,18	1,32	1,15	1,09	0,98	1,1	1,22	0,04	1,13	1,31	1,27	1,31	1,31	1,34	1,58	1,36	1,01	1,03	0,01	1,15	0,93	1,24	1,19	1,28	1,13	1,15	0,07	1,12	1,07	0,88	0,95	1,38	0,01	1,04	0,67	1,17	1,25	1,34	0,93	1,25	1,27	1,29	1,1	1,13	0,98	0,97	1,16
254	LePn.018C8	0,05	0,05	0,05	0,04	0,05	0,02	0,05	0,03	0,06	0,02	0,02	0,02	0,02	0,02	0,02	0,02	0,01	0,02	0,02	0,01	0,01	0,06	0,06	0,05	0,02	0,01	0,05	0,07	0,01	0,01	0,02	0,02	0,01	0,01	0,02	0,06	0,01	0,01	0,01	0,02	0,03	0,01	0,01	0,01	0,01	0,02	0,02	0,01
255	LePn.018D9	0,57	0,38	0,31	1,76	1,04	0,28	0,85	0,34	0,44	0,38	0,47	0,31	0,45	0,33	0,31	0,77	1,12	1	0,89	0,45		0,24	0,19	0,4	0,36	0,67	0,19	0,15	0,1	0,62	0,19	0,1	0,13	0,25	0,31	0,19	0,96	0,31	0,61	0,22	0,05	0,56	0,12	0,18	0,56	0,09	0,27	0,32
256	LePn.018F4	0,03	0,01	0,22	0,1	0,06	0,01	0,01	0,01	0,01	0,16	0,13	0,01	0,06	0,13	0,14	0,11	0,09	0,01	0,01	0,1	0,05	0,16	0,1	0,02	0,04	0,13	0,02	0,02	0,01	0,02	0,05	0,01	0,01	0,02	0,01	0,08	0,01	0,02	0,1	0,01	0,02	0,1	0,09	0,01	0,1	0,02	3,72	0,01
257	LePn.018F9	0,01	0,01	0	0,01	0,41	0,3	0,51	9,46	0	0	0,01	0,01	0,04	0,01	0,01	0,01	0,01	0,43	0,6	2,53	0,02	2,75	0,02	0,58	0,02	0,01	7,63	0,58	7,86	0,29	0,13	0,19	11,48	0,01	0,01	0,01	0,01	0,37	0,01	0,27	0,01	0	0	0,02	0,01	0,01	0,04	0,01
258	LePn.018G11	0,01	0,33	1,12	2,52	1,25	1,19	1,72	0,01	0,02	0,01	0	0,29	0,5	1,13	1,16	2,22	2,35	1,17	1,2	0,56	0,14	0,15	1,23	1,28	0,14	1,03	1,59	0,01	1,11	1,54	0,09	1,94	0	0,01	1,26	1,19	1,12	1,68	1,12	1,33	0,27	0,13	0,17	0,25	1,12	0,26	1,26	0,34
259	LePn.018H9	0,59	0,22	0,2	0,22	0,2	0,17	0,21	0,17	0,22	0,85	0,84	0,11	0,25	0,11	0,11	0,11	0,08	0,1	0,09	2,93	0,54	0,56	0,14	0,15	0,63	0,17	0,72	0,58	0,48	0,16	0,21	0,12	0,13	0,13	0,11	0,1	0,14	0,17	0,12	0,11	0,51	0,48	0,48	0,14	0,14	0,13	0,11	0,15
260	LePn.019A5	3,96	4,74	0	0,01	0,01	0,01	0,01	0,01	0,01	3,73	3,36	3,91	2,77	0	0	0	0	0,01	0	0,01	0,01	0,01	0,01	0,01	0,01	0,01	0,01	0,01	0,01	0	0,01	0	0	0	0	0	0	0	0	0	0	0,01	0,01	0	2,11	0	0,01	0
261	LePn.019A12	0,59	0,42	0,6	0,41	0,45	0,54	0,5	0,46	0,23	0,76	0,65	0,35	0,59	0,31	0,34	0,44	0,4	0,49	0,35	3,34	0,57	0,63	0,58	0,37	0,7	0,45	0,44	0,74	0,31	0,61	0,37	0,54	0,4	0,21	0,35	0,5	0,21	0,64	0,49	0,55	0,32	0,47	0,27	0,76	0,56	0,62	0,33	0,53
262	LePn.019C9	0,56	0,6	1	1,12	0,96	1,03	0,79	1,12	0,62	0,77	0,85	0,69	0,49	1,22	1,13	1,36	1,07	1,36	1,23	0,98	0,67	0,71	1,46	0,6	0,88	1,69	1,05	0,62	1,07	1,45	0,54	1,31	1,25	0,65	0,7	1,36	0,63	1,37	1,24	1,33	1,26	0,72	1,19	1,33	1,19	1,42	0,84	1,32
263	LePn.019C12	0,02	0,04	0,01	0,02	0,01	0,02	0,01	0,03	0,01	0,01	0,01	0,01	0,04	0	0,01	0	0	0,01	0	0,02	0,02	0,02	0,01	0,12	0,11	0,01	0,02	0,02	0,24	0,01	0,01	0,01	0,09	0,01	0	0	0,1	0,01	0,01	0,01	0,01	0,05	0,06	0,01	0,01	0,01	0,01	0,05
264	LePn.019D6	0,02	0,01	0,01	5,14	3,45	7,82	5,97	0,01	0,02	0,02	0,02	0,01	0,08	0	0	5,77	7,21	4,13	5,85	0,01	0,02	0,03	0,01	0,1	2,59	8,31	0,02	0,01	0,06	8,24	0,01	7,83	0,07	0	0	5,59	0,04	5,5	8,37	7,5	0	0,08	4,28	0	3,02	0	7,42	0,02
265	empty																																														0,06
266	LePn.019D11	0,24	0,09	0,06	0,41	0,3	0,24	0,26	0,09	0,26	0,2	0,2	0,07	0,18	0,04	0,04	0,4	0,34	0,33	0,3	4,3	0,2	0,21	0,21	0,04	0,17	0,78	0,33	0,07	0,22	0,1	0,15	0,14	0,02	0,13	0,14	0,93	0,1	0,16	0,86	0,12	2,1	0,14	0,03	0,03	0,19	0,03	0,19	0,03
267	LePn.019G2	0,75	0,55	0,62	0,53	0,68	0,49	0,76	0,47	0,54	0,83	0,93	0,71	0,73	0,69	0,74	0,9	0,82	0,83	0,7	3,01	0,61	0,51	0,61	0,47	0,59	0,49	0,64	0,52	0,57	0,7	0,51	0,56	0,64	0,85	0,44	0,63	0,43	0,61	0,54	0,66	0,62	0,52	0,66	0,8	0,74	0,52	0,63	0,55
268	LePn.019H4	0,01	0,01	1,26	1,1	1,24	0,02	0,01	0,01	0,01	0,01	0,01	0,01	0,02	1,53	1,66	1,25	1,32	1,57	1,58	0,02	1,11	1,95	1,19	0,09	2,14	0,93	0,05	0,94	0,08	0,01	1,35	0,03	0,05	0	0,02	1,02	0,03	0,01	0,86	0,02	1,01	1,21	1,11	1,32	1,14	1,13	2,4	1,31
269	LePn.020A5	1,96	0,26	0,27	1,48	1,54	0,89	1,07	1,4	0,31	2,14	2,25	0,24	0,28	0,21	0,23	1,52	1,43	1,52	1,49	1,81	2,29	2,18	0,87	0,26	0,29	0,74	1,09	0,93	0,98	1,07	2,17	0,7	1,23	0,2	0,18	0,67	0,19	1,08	0,63	0,94	1,25	2,42	1,03	1,17	1,57	1,09	1,77	1,08
270	LePn.020B9	0,11	0,07	0,01	1,44	1,24	0,02	0,02	0,02	0,07	0,03	0,04	0,04	0,23	0,01	0	1,48	1,55	2,78	2,08	0,08	0,05	0,18	4,25	0,05	0,03	0,03	0,17	0,1	0,07	0,02	0,04	0,06	0,02	0,03	0,05	0,21	0,02	0,2	0,01	0,04	0,09	0,04	0,01	0,02	1,4	0,04	0,06	0,01
271	LePn.020B12		0,64	0,31	0,69	0,85			0,46	0,98	0,77	1,17	0,2		0,58	0,7	1,14	1,02		0,62	0,74	1	0,81	0,71	0,76	1,23	0,71	0,98	1,13	1,1	0,4	0,71	0,22	0,8	0,8	0,26		0,18	0,59	0,75	0,32	0,81	0,61	0,77	0,82	0,82	0,39	1,4	0,47
272	LePn.020D4	0,14	0,2	0,38	0,46	0,38	0,4		0,44	0,24	0,16	0,15	0,26	0,32	0,32	0,36	0,39	0,32	0,68	0,37	3,89	0,15	0,16	0,24	0,26	0,12	0,21	0,45	0,64	0,48	0,28	0,12	0,23	0,17	0,15	0,12	0,37	0,07	0,34	0,17	0,3	0,3	0,06	0,19	0,25	0,3	0,26	0,26	0,26
273	LePn.020D5	0,24	0,29	0,23	0,21	0,19	0,12		0,23	0,01	0,22	0,23	0,29	0,78	0,18	0,19	0,3	0,2	0,41	0,32	4,84	0,21	0,25	0,34	0,18	0,18	0,26	0,37	2,36	0,41	0,15	0,13	0,18	0,12	0,01	0,17	0,51	0,09	0,17	0,23	0,18	0,27	0,15	0,23	0,24	0,16	0,3	0,23	0,24
274	LePn.020D6		0,53	0,48	0,55	0,45	0,19		0,63	0,6	0,57	0,52	0,6	0,49	0,35	0,28	0,55	0,44	0,37	0,51	1,78	0,43	0,46	0,52	0,47	0,47	0,54	0,56	0,5	0,4	0,18	0,19	0,41	0,36	0,31	0,38	0,61	0,28	0,22	0,38	0,38	0,52	0,41	0,49	0,23	0,28	0,43	0,49	0,42
275	LePn.020D7	0,06	0,04	0,91	0,05	0,06	0,05	0,13	0,04	0,04	0,01	0,01	0,02	0,03	0,86	0,93	0,01	0,01	0,06	0,01	0,06	0,02	1,23	0,87	0,01	1,42	0,72	0,02	0,02	0,02	0,01	0,04	0,01	0,01	0,01	0,01	0,53	0	0,01	0,76	0,01	0,01	0,66	0,01	0,01	0,01	0,01	1,02	0,01
276	LePn.020D11	0,63	0,62	0,15	0,03	0,14	0,2	1	0,08	0,2	0,66	0,75		1,24	0,11	0,11	0,01	0,01	0,3	0,18	3,52	0,42	0,47	0,04	1,14	0,74	0,03	0,02	1,75		0,4	0,34	0,44	0,11	0,08	0,63	0,05	0,24	0,7	0,02	0,43	0,04		0,07	0,01	0,01	0,01	0,08	0,04
277	LePn.020E2	1,64	0,43	0,41	1,29	1,1	1,58	1,16	1,41	0,5	1,64	1,58	0,49	0,58	0,32	0,38	1,5	1,38	1,34	1,2	1,38	1,31	1,22	0,89	0,4	1,46	1,04	0,88	0,85	0,77	1,29	1,14	1,03	1,47	0,54	0,41	0,84	0,37	1,25	0,83	1,16	0,98	1,56	0,77	1,22	1,4	1,21	1,07	1,34
278	LePn.020E12	0,09	0,14	0,1	0,1	1,52	0,06	0,07	2,96	0,15	0,06	0,06	0,09	0,23	0,07	0,09	0,07	0,07	1,67	1,26	0,22	0,06	0,15	0,2	0,1	0,12	0,16	6,71	1,95	7,86	0,04	0,09	0,08	1,6	0,1	0,09	0,13	0,05	0,04	0,11	0,06	0,25	0,07	0,2	0,05	0,08	0,06	0,08	0,05
279	LePn.020F7	0,04	0,27	1,32	0,01	1,52	8,04	2,5	0,19	0,05	0,05	0,04	0,28	0,37	1,52	1,43	0	0	1,59	1,44	0,07	0,04	0,05	0,04		0,03	0,1	0,06	0,01	0,06	1,75	0,04	2,19	0,08	0,02	1,82	0,04	1,88	2,34	0,05	1,7	0,03	0,03	0,07	0,04	0,09	0,02	0,01	0,02
280	LePn.020G4	0,02	0,09	0,08	0,03	0,05	0,04	0,06	0,04	0,06	0,01	0,01	0,07	0,1	0,02	0,02	0,01	0,01	0,01	0	3,59	0,01	0,01	0,01	0,03	0,01	0,03	1,71	0,01	1,34	0,05	0,01	0,01	0,01	0,01	0	0,01	0,01	0,04	0,01	0,01	1,54	0,01	1,52	0,01	0,01	0,01	0	0,01
281	empty																																							0,1							0,17
282	LePn.020H9																																						1,17	1,25	1,24	1,02	1,22	1,09	1,35	1,14	1,37	1,04	1,34
283	LePn.020H10	0,29	0,02	0,02	0,03	0,04	0,01	0,01	0,01	11,07	0,36	0,38	0,01	0,12	0	0	0,01	0,01	0,01	0,01	31,62	1,26	1,41	0,01	1,96	15,86	0,02	0,33	1,59	0,29	0,01	0,77	0,01	0,01	10,69	3,38	0,01	2,94	0,01	0,01	0,01	0,24	1,8	0,26	0,01	0,01	0,01	0,01	0,01
284	LePn.021B5	0,08	0,52	0,46	0,44	0,51	0,46	0,36	0,41	0,66	0,05	0,05	0,46	0,68	0,42	0,39	0,48	0,45	0,45	0,62	1,09	0,07	0,07	0,57	0,58	0,08	0,6	0,47	0,15	0,46	0,48	0,05	0,41	0,33	0,61	0,51	0,44	0,43	0,55	0,42	0,45	0,57	0,05	0,4	0,47	0,43	0,51	0,46	0,39
285	LePn.021C6	0,58	0,73	0,9	0,66	0,6	0,61	0,55	0,6	0,7	0,68	0,71	0,87	0,77	0,95	1,26	0,76	0,62	0,66	0,58	1,24	0,6	0,6	0,62	0,64	0,76	0,79	0,7	0,93	0,55	0,58	0,34	0,57	0,5	0,76	0,54	0,6	0,39	0,62	0,6	0,52	0,64	0,52	0,58	0,63	0,56	0,6	0,52	0,68
286	LePn.021E7																																						0,71	0,76	0,69	0,84	0,76	0,78	0,72	0,73	0,83	0,77	0,91
287	LePn.021F1	1,16	0,01	0,01	3,21	1,04	1,2	1,48	0,02	1,17	1	1,01	0,01	0,03	0	0	2,26	2,66	0,83	0,86	0,26	0,95	0,87	0,74	0,01	0,65	0,7	1,61	0,01	1,31	0,96	1,01	0,95	0	0,82	0,75	0,82	0,68	1,12	0,88	0,78	0,11	1	0,01	0	1,42	0	1,65	0
288	LePn.021F4	2,78	0,08	0,06	0,05	2,49	0	0,01	0,08	0,05	2,73	2,73	0,01	0,01	0	0	0,01	0,01	2,42	2,73	4,76	15,04	13,4	0,02	0,96	4	0,01	0,03	1,23	0,03	0,01	16,55	0,01	0	0,01	1,47	0,01	1,15	0,01	0,01	0,01	4,97	21,77	0	0,01	0,01	0	0,01	0
289	LePn.021G10	3,24	1,15	1,13	0,05	0,07	1,31	1,37	0,31	1,59	3,31	3,72	1,36	1,25	1,12	1,1	0,01	0,01	0,01	0,01	0,13	3,72	3,89	0,02	1,25	2,95	0,01	1,57	0,41	1,52	1,32	3,94	1,3	0,14	1,66	1,28	0,01	1,43	1,19	0,01	1,17	1,58	4,01	1,52	0,01	0,01	0,01	0,01	0,01
290	LePn.021G12	4,31	0,27	0,2	0,35	0,04	0,95	0,05	0,05	0,28	4,32	4,52	0,28	0,52	0,24	0,27	0,3	0,29	0,04	0,04	0,38	4,31	4,41	0,01	0,17	4,54	0,01	0,03	0,12	0,05	0,02	4,17	0,01	0,01	0,19	0,03	0,01	0,02	0,02	0	0,01	0,03	5,41	0,02	0	0,34	0	0,02	0,01
291	LePn.022A6	0,37	0,42	0,35	0,4	0,44	0,35	0,39	0,48	0,45	0,36	0,39	0,33	0,48	0,31	0,32	0,32	0,38	0,44	0,44	1,13	0,31	0,31	1,8	0,31	0,34	1,35	0,38	0,38	0,51	0,31	0,26	0,26	0,39	0,34	0,24	1,2	0,27	0,31	1,53	0,3	0,39	0,31	0,34	0,3	0,34	0,31	0,35	0,36
292	LePn.022A9																																						0,91	0,99	1,08	1	1	0,96	1,01	0,93	1	0,95	1
293	LePn.022B3	0,51	1,35	0,62	0,59	0,67	1,51	1,19	1,1	1,87	0,48	0,43	1,01	0,84	0,59	0,53	0,4	0,4	0,65	0,62	0,62	1,11	1,14	0,36	1,14	0,91	0,27	0,38	0,35	0,55	1,25	0,97	1,22	0,92	1,31	1,08	0,55	1,02	1,2	0,3	1,05	0,27	1,17	0,31	0,87	0,34	0,81	0,37	0,91
294	LePn.022B7																																						0,92	1,1	1,02	0,97	0,95	0,96	1,04	0,93	0,98	0,91	1,01
295	LePn.022E5	0,72	0,09	0,07	0,06	0,05	0,48	0,56	0,74	0,54	0,86	0,85	0,01	0,05	0,01	0,01	0,01	0,01	0,01	0,01	3,54	0,76	0,75	0,77	0,65	0,9	0,61	0,78	0,02	0,72	0,53	0,54	0,48	0,66	0,56	0,01	0,73	0,02	0,6	0,62	0,44	0,01	0,68	0,69	0,51	0,01	0,53	0,01	0,61
296	LePn.022E10	0,02	0,07	0,11	0,01	0,09	0,07	0,09	0,19	0,05	0,02	0,01	0,07	0,21	0,11	0,15	0	0	0,07	0,09	1,54	0,09	0,04	0,04	0,7	0,4	0,05	0,02	1,98	0,01	0,08	0,11	0,09	0,16	0,03	9,13	0,15	6,47	0,12	0,03	0,09	0,01	0,01	0,01	0,01	0,01	0,01	0	0,01
297	empty																																							0,46					0,13	0,09		0,12
298	LePn.022F9	0,95	1,06	1,12	0,85	1,02	0,77	0,91	0,89	2,26	1,04	1,07	1,04	1,15	1,03	1,04	1	0,89	1,05	0,97	0,56	0,99	1,05	0,87	2,06	1,03	0,78	0,51	0,97	0,46	0,73	0,56	0,81	0,88	2,68	2,27	0,82	2,33	2,3	0,76	0,81	0,51	0,93	0,47	0,89	0,99	0,94	0,99	1,03
299	LePn.022F10	0,05	1,1	0,93	0,04	0,51	0,39	0,42	0,05	0,12	0,04	0,03	1,44	1,02	1,04	1,16	0,02	0,02	0,39	0,37	0,21	0,07	0,09	1,4	0,06	0,11	4,21	0,05	0,71	0,05	0,36	0,09	0,37	0,03	0,08	0,05	1,03	0,05	0,41	1,25	0,36	0,06	0,11	0,02	0,02	0,05	0,02	0,03	0,03
300	LePn.022G2	1,6	2,09	0,04	0,03	0,05	1,14	1,72	0,73	0,04	2,49	2,44	1,89	2,24	0,01	0,01	0,01	0,01	0,01	0,01	5,9	0,87	1,07	0,05	6,48	0,55	0,06	0,03	0,89	0,01	1,74		1,83	0,73	0,01	3,35	0,02	4,01	3,14	0,02	1,52	0,01	0,57	0,01	0,01	0,01	0,01	0,01	0,01
301	LePn.022G4	0,51	0,56	0,53	0,51	0,54	0,43	0,51	0,58	0,05	0,67	0,63	0,56	0,56	0,5	0,57	0,52	0,5	0,6	0,62	3,53	0,53	0,45	0,44	0,66	0,65	0,55	0,55	0,02	0,64	0,45	0,26	0,45	0,36	0,01	0,43	0,39	0,41	0,51	0,36	0,44	0,4	0,53	0,41	0,44	0,41	0,46	0,4	0,52
302	LePn.022G7	0,02	1,18	0,07	0,13	0,08	0,01	2,11	0,03	2,44	0,01	0,01	1,26	0,69	0,06	0,08	0,14	0,08	0,08	0,08	0,05	0,03	0,02	0,02	0,05	0,02	1,24	0,03	0,01	0,02	0,02	0,1	2,29	0,01	1,58	1,11	0,91	1,08	0,01	0,76	0,01	0,06	0,01	0,05	0,01	1,18	0,01	0,04	0,01
303	LePn.022H1	0,33	0,36	0,31	0,31	0,32	0,28	0,38	0,36	0,34	0,36	0,35	0,35	0,44	0,3	0,34	0,37	0,29	0,38	0,4	0,8	0,28	5,87	0,27	0,4	0,37	0,3	4,16	0,3	3,01	0,25	0,15	0,31	0,34	0,24	0,25	0,18	0,35	0,34	0,18	0,27	0,26	0,35	2,15	0,29	1,83	0,31	2,3	0,5
304	LePn.022H3																																						1,24	1,46	1,19	1,16	1,18	1,12	0,27	1,08	0,27	1,08	0,26
305	LePn.023A3																																						0,91	0,62	0,85	0,7	0,74	0,71	0,86	0,73	0,93	0,68	0,95
306	LePn.023A6																																						1,09	0,96	0,95	1,23	1,05	1,16	1,01	0,99	1,09	0,96	1,09
307	LePn.023A8	0,4	1,63	1,46	0,42	0,39	1,22	1,23	0,05	1,41	0,54	0,49	1,43	0,71	1,35	1,49	0,44	0,45	0,45	0,38	4,35	0,37	0,39	0,29	1,46	0,4	0,28	0,3	0,08	0,3	1,45	0,17	1,55	0,03	1,76	0,38	0,17	0,33	1,59	0,18	1,4	0,27	0,36	0,21	1,43	0,3	1,46	0,3	1,45
308	LePn.023B7	0,01	5,15	4,18	0,15	0,07	0,01	0,06	0,01	0,1	0,01	0,01	4,87		4,85	4,81	0,27	0,22	0,07	0,07	0,06	0,02	0,02	0,01	0,22	0,17	5,91	0,02	0,02	0,11	0,02	0,02	0,02	0,03	0,05	0,02	0,02	0,04	0,01	0,03	0,01	0,06	0,04	0,05	0,01	0,1	0,01	0,02	0,03
309	LePn.023B12																																						1,12	1,14			1,23	1,07	1,07	1,31		1,12	1,07
310	LePn.023C6	1,24	1,07	0,99	1,22	1,15	1,3	1,25	1,27	1,19	1,02	1,24	1,05	1,07	0,93	0,89	1,23	1,32	1,09	1,1	0,63	1,13	0,94	0,02	0,8	0,83	0,02	1,19	0,93	1,02	1,31	1,11	1,12	0,49	1,17	1,02	0,01	0,89	1,29	0,01	1,28	1,36	0,78	0,9	0,13	1,41	0,13	1,17	0,23
311	LePn.023C11	1,03	1,27	0,38	0,44	0,45	0,29	0,37	0,07	0,09	0,89	0,93	1,4	2,14	0,41	0,37	0,39	0,44	0,5	0,37	0,19	0,36	0,38	0,3	0,38	0,31	0,29	0,33	0,02	0,31	0,23	0,32	0,27	0,02	0,02	0,21	0,33	0,23	0,28	0,31	0,24	0,09	1,03	0,6	0,08	1,47	0,08	0,93	0,09
312	LePn.023D6	0,02	0,05	0,02	0,03	0,03	0,02	0,02	0,01	0,02	0,01	0,01	0,01	0,07	0,01	0,01	0,01	0,01	0,01	0,01	0,04	0,02	0,31	0,03	0,03	0,03	0,02	0,03	0,02	0,05	0,02	0,02	0,02	0,01	0,01	0,01	0,02	0,02	0,01	0,01	0,01	0,01	0,2	0,02	0,01	0,02	0,01	0,02	0,01
313	empty
314	LePn.023D8	0,49	0,96	1	1,16	1,38	0,96	0,98	0,53	0,57	0,41	0,45	1,17	1,13	1,22	1,28	1,08	1,56	1,27	1,5	2,48	0,42	0,44	0,4	0,46	0,52	0,37	0,99	0,46	1,51	0,77	0,41	0,8	0,46	0,46	0,36	0,38	0,44	0,92	0,36	0,8	1,17	0,45	1,02	0,88	0,96	0,93	0,4	0,93
315	LePn.023E4	0,64	0,24	0,27	0,27	1,06	0,22	0,25	0,25	0,27	0,71	0,83	0,38	0,38	0,39	0,41	0,34	0,46	1,32	1,27	8,38	1,15	1,29	0,29	0,65	1,44	0,19	0,24	1,28	0,33	0,25	1,1	0,25	0,24	0,27	0,75	0,27	0,62	0,28	0,24	0,24	0,99	1,38	0,22	0,28	0,22	0,3	0,22	0,27
316	LePn.023E5	0,02	0,02	0,02	0,02	0,04	0,01	0,02	0,02	0,02	0,01	0,01	0,01	0,06	0	0	0,01	0,01	0,01	0,01	7,13	0,04	0,03	0,01	0,02	0,03	0,01	0,02	0,02	0,02	0,01	0,13	0,01	0,01	0,01	0,01	0,05	0,01	0,01	0,01	0,01	0,01	0,01	0,01	0,01	0,01	0,01	0	0,01
317	LePn.023E9	2,91	0,07	0,04	0,81	0,05	2,1	2,03	0,89	2,95	2,55	3,03	0,08	0,23	0,05	0,04	0,85	0,89	0,03	0,05	0,14	2,9	2,34	0,15	3,03	3,12	0,02	0,2	0,09	0,05	1,92	2,56	1,79	0,84	3,36	2,64	0,22	3,09	2,27	0,02	1,79	0,06	3,39	0,52	2,15	0,6	2,03	2,12	2,35
318	LePn.023E11	0,29	0,02	0,01	0,49	0,23	0,22	0,33	0,02	5,09	0,36	0,28	0,01	0,04	0,01	0	0,65	0,4	0,24	0,29	0,48	0,33	0,39	0,51	4,72	0,33	0,55	0,45	0,06	0,24	0,18	0,2	0,32	0,01	6,11	4,8	0,67	5,28	0,37	0,57	0,24	0,17	0,17	0,01	0,02	0,22	0,03	0,24	0,01
319	LePn.023F4	0,01	0,22	0,17	0,21	0,21	0,1	0,19	0,01	4,8	0,01	0,01	0,26	0,58	0,22	0,25	0,3	0,19	0,22	0,22	0,36	0,19	0,22	0,14	0,21	0,18	0,15	0,18	0,01	0,13	0,07	0,2	0,11	0	6,72	0,09	0,17	0,09	0,12	0,12	0,08	0,15	0,14	0,17	0,17	0,1	0,14	0,13	0,18
320	LePn.023G3	0,37	1,15	1,28	0,36	0,37	1,38	1,38	0,4	1,32	0,38	0,37	1,29	1,31	1,16	1,21	0,35	0,36	0,3	0,37	1,28	0,33	0,34	0,78	1,34	0,39	0,83	0,87	0,4	0,7	1,71	0,3	1,74	0,38	1,64	1,39	0,78	1,42	1,73	0,7	1,7	0,86	0,36	0,34	1,79	0,33	1,71	0,33	1,92
321	LePn.023G8	4,28	1,5	1,9	0,66	0,52	0,25	0,31	0,15	2,7	3,07	3,06	1,67	1,52	1,5	1,84	0,53	0,5	0,42	0,48	0,04	4,73	4,44	0,19	1,54	2,89	1,08	0,67	0,55	0,56	0,25	4,14	0,28	0,17	2,52	1,86	0,89	1,46	0,61	0,97	0,27	0,74	3,71	0,6	0,52	0,62	0,47	0,43	0,55
322	LePn.023G12	2,41	0,62	0,56	0,98	0,91	0,91	0,96	0,82	0,7	2,56	2,43	0,66	0,86	0,64	0,68	0,92	0,85	0,92	0,88	1	1,94	3,17	0,47	0,79	2,96	0,58	0,95	0,62	0,75	0,92	1,34	1	0,83	0,71	0,57	0,35	0,59	1,1	0,4	1,02	0,89	2,95	0,88	0,99	0,97	1,16	0,63	1,22
323	LePn.023H2	0,2	2,27	2,16	1,22	1,27	1,21	1,26	1,45	3	0,26	0,26	2,22	0,96	2,25	2,34	1,27	1,11	1,17	1,27	0,82	0,41	0,24	0,65	2,57	0,27	0,81	1,59	1,09	1,09	1,07	0,38	1,45	1,25	2,88	2,58	0,6	2,65	1,28	0,61	1,23	1,22	0,18	1,15	1,31	1,13	1,36	1,12	1,48
324	LePn.024A5	0,07	0,1	0,07	0,08	0,08	0,05	0,08	0,08	0,09	0,06	0,05	0,04	0,11	0,05	0,05	0,04	0,02	0,06	0,05	0,21	0,12	0,05	0,08	0,06	0,06	0,15	0,05	0,05	0,05	0,05	0,15	0,04	0,04	0,07	0,04	0,07	0,04	0,06	0,06	0,04	0,05	0,04	0,05	0,04	0,04	0,04	0,03	0,05
325	LePn.024A8	0,11	0,57	0,07	0,63	0,73	0,05	0,11	0,12	0,14	0,06	0,06	0,48	0,75	0,05	0,04	0,57	0,53	0,7	0,66	0,76	0,07	0,16	1,4	0,08	0,92	1	0,78	0,08	0,61	0,05	0,09	0,1	0,13	0,14	0,59	0,12	1,85	2,26	0,1	0,05	0,17	0,1	0,16	0,13	0,45	0,13	0,14	0,14
326	LePn.024B1	0,91	0,9	0,01	0,83	0,99	0,02	0,02	0,01	1,07	0,9	1,02	1,11	0,76	0,02	0,02	1,04	0,84	1,02	1,01	0,65	0,87	0,99	0,97	0,02	1,06	0,05	1,21	0,01	1,21	0,01	0,37	0,01	0,01	0,38	1,02	0,01	1,07	0,02	0,01	0,01	0,01	1,04	0,01	0,01	0,86	0,01	0,01	0,01
327	LePn.024B2	0,24	0,05	0,04	0,04	0,37	0	0,01	0	4,15	0,31	0,34	0,06	0,1	0,05	0,05	0,03	0,03	0,42	0,4	1,04	0,63	0,75	0,01	0,24	0,9	0,17	0,02	0,33	0,04	0,08	0,37	0	0	3,41	0,22	0	0,19	0,06	0,04	0	0,56	0,8	0	0,07	1,33	0	0	0
328	LePn.024B6	0,95	0,92	0,92	0,91	0,93	0,99	0,94	0,94	1,28	0,9	0,94	0,95	0,65	0,87	0,87	0,91	0,79	0,93	0,96	0,92	1	1	1,3	1	0,96	1,22	1,01	1,03	0,87	0,9	0,7	1,02	1,01	1,15	0,91	1,03	0,94	1,07	1,14	1,01	1,09	1,03	0,94	1,05	1,01	1,11	0,94	1,11
329	empty																																						0,66	0,49			0,31		0,5	0,36
330	LePn.024B9	1,07	0,01	0,02	1,57	1,09	1,43	1,74	0,01	0,72	1,06	1,22	0,01		0	0	1,74	1,95	1,25	1,29	0,67	0,94	1,58	1,45	0,01	1,06	1,45	1,15	0,02	0,93	1,79	0,65	2,28	0	0,9	1,77	1,38	1,63	2,57	1,48	1,97	0,3	1,09	0,02	0,02	0,77	0	0,89	0
331	LePn.024B11	0,84	0,01	0	1,49	0,58	0,81	1,08	0,01	0,75	0,89	0,81	0,01	0,03	0	0	1,43	1,3	0,55	0,55	0,27	0,74	0,75	0,74	0,01	0,62	0,61	0,94	0,01	0,82	0,76	0,71	0,81	0	0,63	0,59	0,72	0,72	1,09	0,71	0,65	0,2	0,72	0	0	0,75	0	0,66	0
332	LePn.024B12	0,63	0,87	0,75	0,8	0,68	0,55	0,65	0,57	0,64	0,91	0,91	0,75	0,72	0,61	0,69	0,81	0,81	0,8	0,85	1,78	0,66	0,61	0,66	0,56	0,5	0,56	0,78	0,72	0,79	0,49	0,65	0,61	0,48	0,61	0,61	0,66	0,48	0,61	0,64	0,58	0,76	0,76	0,59	0,67	0,73	0,67	0,69	0,46
333	LePn.024C3	0,76	1,22	0,46	0,95	0,92	0,74	0,64	0,6	0,66	0,99	1,03	1,02	0,99	0,63	0,73	0,94	0,97	1,02	0,89	0,8	0,88	0,81	1,22	0,37	0,51	0,83	1,1	0,54	0,44	0,85	0,82	0,61	1,77	0,73	0,71	0,93	1,57	0,71	1	0,85	1,23	0,98	1,04	1,23	0,94	1,04	1,06	0,88
334	LePn.024C4	0,02	0,02	0,02	0,02	0,02	0,02	0,02	6,43	0,03	0,01	0,01	0,01	0,04	0,01	0,01	0,01	0,01	0,01	0,01	0,17	0,1	0,01	0,01	3,42	0,05	0,05	0,02	0,01	0,04	0,03	0,05	0,01	6,41	0,04	2,24	0,01	2,12	0,03	0,02	0,01	0,01	0,02	0,01	0,01	0,02	0,01	0,01	0,01
335	LePn.024D1																																						1,04	1,01	0,94	1,08	1,03	0,84	1,03	0,99	1,16	1,1	1,12
336	LePn.024D9	0,55	0,56	0,52	0,49	0,69	0,51	0,58	0,6	0,59	0,66	0,61	0,58	0,89	0,5	0,56	0,56	0,44	0,62	0,57	3,15	0,54	0,59	0,57	0,61	0,6	0,48	0,54	0,56	0,71	0,39	0,54	0,47	0,58	0,53	0,46	0,49	0,51	0,51	0,45	0,45	0,53	0,54	0,48	0,5	0,39	0,54	0,47	0,62
337	LePn.024D12	1,14	1,2	1,16	1,2	0,82	1,27	1,2	1,18	1,22	1,05	1,1	1,24	1,03	1,01	1,25	1,08	1,32	0,78	0,78	0,67	1,05	0,72	0,78	1,22	0,99	0,74	0,54	0,31	1,2	1,37	0,86	0,5	1,36	1,16			1,19	1,27	0,88			1,19	1,1	1,15	1,23			1,18
338	LePn.024E1	0,01	1,82	0,2	0,36	0,25	0,14	0,24	0,02	0,1	0,01	0,01	1,49	1,47	0,26	0,27	0,43	0,19	0,17	0,2	3,73	0,19	0,18	0,17	0,21	0,22	0,14	0,29	0,05	0,18	0,1	0,17	0,14	0,03	0,03	0,1	0,24	0,11	0,18	0,12	0,13	2,43	0,16	1,01	1,67	0,14	1,72	0,14	1,77
339	LePn.024E4	0,33	0,29	0,24	0,3	0,23	0,15	0,22	0,22	0,5	0,38	0,27	0,01	0,04	0,01	0,01	0,32	0,18	0,12	0,17	3,82	0,24	0,25	0,29	0,08	0,27	2,09	0,28	0,02	0,16	0,09	0,25	0,1	0,01	0,2	0,14	1,82	0,1	0,15	2,91	0,12	2,57	0,19	0,11	0,01	0,12	0,02	0,13	0,01
340	LePn.024F5	0,05	4,37	4,84	0,04	0,04	0,03	0,04	0,11	5,59	0,01	0	5,98	5,72	6,12	6,84	0,01	0,01	0,01	0,01	0,17	0,05	0,06	0,02	7,52	0,03	0,05	0,07	0,07	0,02	0,02	0,18	0,02	0,01	8,28	3,84	0,2	7	0,02	0,03	0,02	0,06	0,02	0,01	0,02	0,02	0,01	0,02	0,01
341	LePn.024H4	3,44	4,17	0,01	0,01	0	0,01	0	3,11	0,01	3,07	3,52	3,97	3,47	0,01	0,01	0	0	0	0	0,12	0,05	0,02	0,01	0,04	0,01	0,04	3,15	0,02	2,27	0,02	0,16	0,01	2,82	0,03	0,02	0,03	0,01	0,02	0,02	0,01	0,01	0,84	1,07	0,01	3,03	0,01	1,33	0
342	LePn.024H5	0,02	0,5	0,35	0,55	1,46	1,39	1,71	0,02	0,37	0,01	0,01	0,56	0,76	0,46	0,51	0,91	0,82	1,64	1,61	1,05	0,4	0,5	0,86	0,49	0,5	0,52	0,7	0,06	0,48	1,81	0,4	2,4	0,03	0,47	1,64	0,44	1,71	2,72	0,35	1,6	0,43	0,41	0,5	0,55	0,48	0,48	0,44	0,58
343	LePn.024H8																																						1,15	0,87	1,03	1,07	1,35	1,07	1,14	0,84	1,06	0,89	1,17
344	LePn.025A2	1,06	0,99	0,95	0,99	1,02	1,03	0,93	0,98	1,08	1,03	1,18	1,09	1,12	1,11	1,15	1,2	1,1	1,2	1,12	1,25	0,99	1,08	1,04	1,2	1,17	0,92	1,14	0,85	1,13	1,05	0,9	1,21	1,01	1,24	1,09	0,98	1,09	1,19	1,01	1,24	1,14	1,25	1,18	1,28	1,09	1,4	1,06	1,41
345	empty																																						0,41	0,55		0,46			0,43	0,26
346	LePn.025B6	1	1,19	1,1	1,09	1,13	1,13	1,13	1,03	1,28	0,97	1	1,07	0,72	1,14	1,15	1,12	0,99	1,14	1	0,85	0,94	0,95	1,02	1,35	1,23	1,1	1,07	0,99	0,88	1,22	0,59	1,27	0,94	1,35	1,25	0,94	1,33	1,29	0,9	1,3	1,13	1,02	0,99	1,04	1,01	1,12	1,09	1,12
347	LePn.025B12	0,87	0,94	0,8	1	1,02	0,91	0,93	0,81	1,11	0,72	0,7	0,89	0,68	0,78	0,79	0,94	0,83	0,99	0,92	0,65	0,79	0,81	1,22	0,88	0,81	1,54	1	0,79	0,82	0,97	0,5	0,89	0,82	1,16	0,99	1,17	0,97	0,95	1,17	0,91	1,07	0,91	0,94	0,95	0,95	0,98	0,97	1
348	LePn.025E4	1,18	1,12	1,04	1,11	1,14	0,91	0,89	0,86	1,09	1,27	1,37	1,27	0,77	1,31	1,36	1,4	1,44	1,28	1,32	1,33	1,13	1,42	1,18	1,53	1,49	1,22	0,94	1,11	0,75	1,15	0,8	1,21	1,39	1,29	1,34	1,02	1,39	1,2	1,02	1,19	0,82	1,55	0,87	1,33	1,25	1,43	1,25	1,41
349	LePn.025E11	0,92	0,98	0,92	0,99	1,01	0,91	0,9	0,83	1,04	1,21	1,19	0,98	0,82	1,03	1,03	1,01	1	1,17	1,11	0,61	1,06	1,13	1,35	1,2	1,19	1,34	1,75	1,25	1,92	0,96	0,81	0,96	1,11	1,13	1,06	1,24	1,05	1	1,18	1	1,67	1,26	1,38	1,09	1,01	1,1	1,02	1,16
350	LePn.025F7	1,04	1,14	1,14	0,9	0,91	1,16	1,17	0,83	1,18	1,15	1,2	1,29	0,8	1,18	1,35	1,12	0,98	1,1	1,11	0,56	1,13	1,25	1,45	1,21	1,28	1,37	1,14	0,89	0,99	1,4	0,9	1,45	0,99	1,34	1	1,27	1,16	1,56	1,17	1,48	1,12	1,12	0,96	1,58	0,93	1,5	0,87	1,51
351	LePn.025F8	1,22	1,15	1,11	0,89	0,94	1,22	1,19	1,26	1,23	1,05	0,97	0,71	0,59	0,89	0,87	0,79	0,72	0,82	0,77	1,18	1,15	1,01	0,95	1,04	1,05	1,01	0,95	1,25	0,86	1,17	0,78	1,04	0,96	1,03	0,85	0,77	0,72	1,11	0,77	1,04	0,93	1,13	0,84	0,99	0,78	1,03	0,94	1,06
352	LePn.026A7	1,08	1,17	1	0,89	1	0,95	0,94	1,12	1,01	1,07	0,98	1,02		0,96	0,85	0,86	0,88	0,99	0,88	0,74	0,92	0,95	1,22	0,89	1,01	1,25	1,05	1,32	1,03	0,93	0,66	0,92	0,91	0,99	1,09	0,98	0,97	0,97	0,93	0,94	0,95	1,01	0,83	0,93	0,73	1,06	0,93	1,05
353	LePn.026A8	0,69	0,77	0,8	0,84	0,76	0,76	0,79	0,92	0,84	0,66	0,7	0,78	0,73	0,7	0,71	0,76	0,75	0,66	0,71	1,45	0,59	0,67	1,41	0,72	0,56	1,2	0,92	0,74	0,59	0,63	0,62	0,67	0,78	0,75	0,7	1,42	0,64	0,74	1,38	0,68	0,78	0,75	0,68	0,77	0,74	0,77	0,74	0,73
354	LePn.026B3	0,46	0,54	0,45	0,48	0,6	0,47	0,46	0,67	0,57	0,77	0,64	0,55	0,69	0,58	0,61	0,69	0,61	0,71	0,63	2,82	0,54	0,52	0,5	0,42	0,51	0,39	0,52	0,48	0,39	0,48	0,44	0,39	0,39	0,36	0,42	0,4	0,44	0,51	0,39	0,38	0,43	0,5	0,45	0,49	0,48	0,64	0,43	0,38
355	LePn.026C12																																						0,64	0,65	0,68	0,84	0,98	0,52	0,67	0,69	0,82	0,72	0,73
356	LePn.026D1	0	0,01	0,01	0,01	0,01	0,01	0,01	0,01	0,02	0,01	0	0,01	0,07	0,01	0,01	0,01	0,01	0,01	0	0,02	0,02	0,02	0,02	0,02	0,02	0,02	0,02	0,02	0,03	0,01	0,02	0,01	0,01	0,01	0,01	0,01	0,01	0,01	0,01	0,01	0,01	0,01	0,01	0,01	0,01	0,01	0,01	0,01
357	LePn.026D4	1,29	0,51	0,93	0,87	0,9	0,69	0,73	0,84	0,9	1,22	1,17	0,56	0,7	0,84	0,9	0,91	0,81	0,92	0,89	1,05	1,02	1,19	0,81	0,83	1,33	0,78	0,79	1,22	0,97	0,53	1,16	0,61	0,69	0,79	0,78	0,71	0,85	0,72	0,6	0,58	0,69	1,34	0,66	0,64	0,73	0,66	0,77	0,7
358	LePn.026D5	1	1,08	1,02	1,07	1,13	0,98	1,06	1,29	1,27	0,87	0,88	1,01	0,84	0,92	0,89	1,03	1,14	0,9	0,91	0,8	0,96	0,98	0,87	1,06	0,91	0,71	1,39	1,03	1,28	1,03	0,95	0,77	1,11	1,09	0,98	0,74	1,14	0,97	0,75	0,95	1,5	1	1,34	1,14	0,97	1,17	1,1	1,24
359	LePn.026E1	1,08	0,92	0,98	1,17	1,15	1,02	1,01	1	1,19	0,89	0,94	1	1	0,96	0,87	0,89	0,96	0,99	1,07	0,72	1,08	1,09	1,23	1,01	0,96	1	1,17	0,93	0,99	1,05	0,94	1,08	1,11	1,16	0,99	1,06	0,94	1,08	1,12	0,95	1,23	1,12	1,09	1,01	1,06	1,11	1	1,12
360	LePn.026E5	0,69	0,78	0,74	0,88	0,9	0,7	0,71	0,99	0,83	0,74	0,73	0,84	1,09	0,79	0,83	0,87	0,77	0,82	0,82	1,71	0,6	0,73	1,03	0,82	0,66	0,73	0,79	1	0,61	0,71	0,59	0,71	1,05	0,8	0,64	0,78	0,69	0,81	0,93	0,74	0,75	0,68	0,68	0,82	0,81	0,76	0,74	0,79
361	empty																																							0,95	0,65	0,87	0,8	0,13		1,07	0,49	0,8	0,7
362	LePn.026E7	0,01	2,36	0,3	3,22	2,89	0,01	0,06	0,01	0,4	0,01	0,02	2,6	3,27	0,53	0,72	3,1	3,44	2,82	3,07	0,02	0,02	0,03	0,02	0,23	0,02	1,71	0,03	0,02	0,02	0,01	0,06	0,06	0,01	0,25	2,02	1,52	1,98	0,01	1,83	0,01	3,64	0	3,22	0,01	2,25	0,01	2	0,01
363	LePn.026F3	1,11	1,13	1,05	1,07	1,03	0,95	1	1,05	1,04	0,95	1,01	1,01	0,97	1,03	0,98	1,05	1	1,01	0,96	0,99	1,05	1,01	1,32	1,15	1,19	1,05	1,12	0,72	0,95	1,09	0,85	1,07	1,1	1,16	0,92	1,18	1,09	1,09	1,23	1	1,12	1,02	1	1,15	1,07	1,11	1,1	1,18
364	LePn.026G6	0,87	0,91	0,88	0,91	0,99	0,8	0,74	0,96	0,89	0,94	1,1	0,9	1,09	0,94	1,01	1,18	1,03	0,96	0,98	1,7	0,87	0,94	0,91	0,95	0,99	1,07	1,24	1,03	0,71	1,02	0,81	0,87	0,72	1,03	0,79	0,94	0,85	1,01	0,85	0,77	1,31	0,74	0,99	1,14	1,05	0,98	0,99	1,28
365	LePn.026H3	1,13	1,1	1,16	1,26	1,25	1,07	1,12	1,09	1,28	1,29	1,36	1,34	1,11	1,45	1,53	1,45	1,43	1,41	1,38	0,04	1,26	1,25	1,76	1,4	1,48	1,3	1,45	0,03	1,16	1,38	0,99	1,51	1,44	1,48	1,23	1,61	1,36	1,49	1,36	1,37	1,45	1,35	1,4	1,52	1,38	1,41	1,23	1,58
366	LePn.027A9	0,92	0,99	0,87	1,24	1,32	0,88	0,94	1,04	1,17	0,93	1,04	0,88	0,76	0,83	0,86	1,12	1,04	1,15	1,15	1,03	1,4	1,29	1,02	0,99	1,27	0,74	1,07	0,82	0,87	1,04	0,87	0,92	1,08	0,95	0,88	0,95	0,82	0,98	0,79	0,98	1,07	1,35	0,89	1,09	1,2	1,03	1,26	1,17
367	LePn.027A12																																						0,57	0,45	0,55	0,57	0,51	0,52	0,55	0,54	0,55	0,54	0,65
368	LePn.027B2		0,96	0,66	1,44	1,03			0,66	0,7	0,98	0,97	0,92	0,62	0,9	0,89	1,06	1,03	1,18	0,88	0,97	0,73	0,77	0,93	0,78	1,24	0,94	1,52	0,82	0,68	0,55	0,25	0,39	0,57	0,3	0,99	0,32	0,25	0,73	1,01	0,52	1,28	0,63	0,53	0,74	0,7	0,88	0,7	0,89
369	LePn.027B10																																						1,13	1,03	1,05	1,17	1,16	1,14	1,21	1,1	1,25	1,04	1,38
370	LePn.027D12	0,87	0,95	0,92	0,99	1	0,81	0,74	0,89	1,03	0,88	1	0,97	0,84	1	1,08	1,04	1	0,97	0,9	0,85	0,88	0,9	1,4	0,94	0,98	1,48	0,94	0,79	0,78	1,04	0,73	0,87	0,97	1,12	0,67	1,52	0,93	1,06	1,25	1,04	1,02	1,01	0,83	1,05	0,9	1,16	0,98	1,13
371	LePn.027E7	0,2	0,56	0,59	8,45	0,38	0,07	0,07	7	0,19	0,25	0,27	0,9		0,97	0,95	11,58	12,87	0,45	0,48	0,26	0,31	0,33	0,21	0,78	0,57	0,24	0,1	0,18	0,3	0,04	0,16	0,06	7,31	0,12	0,66	0,13	0,73	0,06	0,15	0,05	0,05	0,38	0,21	0,05	8,94	0,07	0,54	0,22
372	LePn.027F4	0,42	0,53	1,5	0,33	1,35	1,18	1,07	0,46	0,55	0,43	0,53	0,58	0,51	1,6	1,53	0,32	0,36	1,6	1,56	0,56	0,47	0,5	0,39	1,34	0,47	0,5	0,56	0,45	0,66	1,57	0,33	1,59	0,41	0,77	1,83	0,32	1,27	1,98	0,38	1,47	0,43	0,43	0,46	0,42	0,37	0,47	0,36	0,42
373	LePn.027F6	1,07	1,22	1,1	1,06	0,94	1,14	0,92	0,81	1,05	1,05	1,22	1,1	0,7	1,18	1,27	1,34	1,08	1,26	1,11	1,07	1,08	1,03	1,04	1,1	1,08	1,14	1,05	1,45	0,9	1,18	0,78	1,17	0,96	1,3	1,12	0,97	0,65	1,27	0,95	1,1	1,15	1,08	0,99	1,21	1,03	1,23	0,99	1,13
374	LePn.027G2		0,66	0,58	0,5	0,6		0,29	0,47	0,61	1,28	1,31	0,32	1,03	0,36	0,38	0,42	0,34	0,82	0,65	1,38	0,8	0,78	0,63	0,41	1,56	0,64	0,85	1,34	1,28	0,18	0,27	0,31	0,41	0,46	0,71	0,36	0,26	0,46	0,43	0,42	0,85	0,67	0,56	0,45	0,69	0,42	0,37	0,53
375	LePn.027G4	0,98	1,08	0,97	0,94	1	0,9	0,99	1,13	1,07	0,84	0,91	0,98	0,79	0,91	0,91	0,79	0,87	0,83	0,87	0,64	0,89	0,89	0,9	0,98	0,67	0,74	0,92	0,96	0,84	0,83	0,83	0,89	0,92	0,9	0,91	0,95	0,81	0,94	0,91	0,86	1,28	1	1,19	0,98	0,84	0,88	0,94	1
376	LePn.027G8		0,4	0,43	0,47	1,04			0,99	0,83	0,97	1,11			0,9	0,67	0,82	0,78	0,34	0,57	0,56	0,65	0,66	0,36	0,61	0,86	0,43	0,6	0,49	1,28	0,4	0,26	0,34	1,4		0,56	0,83	0,43			0,49	0,79		0,86			0,3	0,82	0,75
377	empty																																								0,7		1	0,55					0,8
378	LePn.027G9	0,83	0,96	0,81	0,85	1,03	0,77	0,53	0,9	1,1	1,03	1,07	0,94	1,12	0,86	1,05	1,05	1,01	1,04	1,08	1,24	1,06	0,95	1,41	0,97	0,99	1,01	0,89	0,91	1,42	0,86	0,96	0,92	1,18	1,09	1,13	1,31	1,17	0,92	1,29	0,94	1	1,01	0,9	1,11	1,04	1,09	0,86	1,02
379	LePn.027H3	0,02	0,53	0,51	0,03	0,03	0,02	0,02	0,6	0,6	0,01	0	0,01	0,06	0,01	0,01	0,01	0,01	0,01	0,01	4,95	0,02	0,11	0,08	0,14	0,08	0,01	0,1	0,07	0,1	0,01	0,02	0,04	0,19	0,01	0,05	0,04	0,06	0,01	0,01	0,03	0,03	0,05	0,05	0,01	0,01	0,03	0,02	0,03
380	LePn.027H6		0,85	0,75	1,06	1,66			0,81	0,65	0,91	0,56	0,66		0,53	0,48	0,59	0,7	0,34	0,33	0,69		0,28	0,55	0,16	0,41	0,44	0,4		0,53	0,45	0,86	0,14	0,6	0,8	0,21	0,53		0,89	0,63	0,33	0,55		0,38		0,71	0,49
381	LePn.028A11		0,66	0,66					0,64	0,77					0,75	0,78					3,33	0,52	0,65	0,89	0,75	0,63	0,81	0,64	0,89	0,53	1,19	0,51	1,09	0,57	0,85	0,73	1,04	0,63	1,21	0,76	0,99	0,59	0,56	0,6	0,82	0,54	0,77	0,52	0,83
382	LePn.028A12		0,53	0,73	1	1,81			0,79	0,86	0,91	0,82	0,64	1,02	0,89	0,95	0,82	0,93	0,53	0,99	0,93	1,03	0,96	1,2	0,48	1,23	0,71	0,85	0,77	0,68	2,32	0,46	0,29	2,46	1,05	1,17	0,9	0,34	0,95	0,61	0,81	1	0,81	1,2	0,96	0,62	0,85	0,79	0,85
383	LePn.028B3	0	0,13	0,11	0,06	0,04	0,02	0,03	0,05	13,85	0,01	0,01	0,08	0,29	0,07	0,09	0,1	0,06	0,04	0,06	0,01	0,01	0,02	0,01	0,05	0,02	0,03	0,01	0,01	0,01	0	0,08	0,01	0,01	18,85	0,02	0,05	0,02	0,01	0,01	0	0,04	0,01	0,02	0,01	5,47	0,01	0,01	0,01
384	LePn.028B11																																						1,06	1,32	0,84	1,06	1,05	0,96	1,05	1,06	0,87	0,89	1,1
385	LePn.028D6	0,78	0,97	0,92	0,84	0,82	1	1,03	0,7	1	0,91	0,99	1,26	1,08	1,12	1,17	1,09	1,03	1,03	1,12	1,44	0,86	0,89	0,88	1,32	1,27	0,74	0,9	0,74	0,87	1,32	0,79	1,28	0,86	1,46	1,27	0,97	1,25	1,29	0,85	1,29	1,02	0,92	0,87	1,41	0,92	1,36	1,13	1,52
386	LePn.028E9	0,94	0,89	0,77	0,95	0,87	0,78	0,81	0,89	0,92	0,83	0,82	0,9	0,82	0,76	0,79	0,95	0,83	0,9	0,83	0,74	0,8	0,88	0,96	0,85	0,95	1	1,01	0,86	0,81	0,82	0,62	0,83	0,8	0,97	0,86	0,92	0,91	0,8	0,94	0,85	1,1	0,83	1,12	0,91	0,86	0,91	0,83	0,98
387	LePn.028F12	0,91	0,9	0,87	0,98	0,95	1	0,97	0,81	1,09	0,97	0,87	0,86	0,65	0,82	0,86	0,9	0,83	0,92	0,93	0,51	0,84	0,9	0,88	0,93	0,93	0,69	1,06	0,72	0,75	0,88	0,62	0,86	0,77	1,02	0,86	0,83	0,8	0,92	0,9	0,93	1,07	0,91	0,5	1,11	0,81	1,02	0,51	1,09
388	LePn.028G3	0,62	0,64	0,63	0,61	0,71	0,55	0,66	0,68	0,72	0,6	0,71	0,65	0,73	0,65	0,65	0,77	0,71	0,72	0,8	3,02	0,63	0,69	0,73	0,76	0,76	0,54	0,78	0,61	0,62	0,58	0,37	0,68	0,72	0,76	0,73	0,67	0,73	0,69	0,68	0,63	0,74	0,65	0,72	0,69	0,65	0,72	0,67	0,82
389	LePn.028G6		0,82	0,52	1,03	1,3			0,46	0,71	0,87	1,28		0,71	1,25	1,28	1,24	0,94	0,69	0,51	0,93	0,84	0,74	1,03	1,16	0,94	0,7	1,26	0,89	0,56	0,5	0,41	0,63	1,32	0,88	0,87		1,24	0,97	0,66	0,57	0,89	0,78	0,6	1,51	0,7	1,04	0,91	1,01
390	LePn.029A12	0,56	0,46	0,05	0,33	0,32	0,03	0,03	0,08	0,45	0,6	0,71	0,44	0,66	0,02	0,02	0,33	0,3	0,34	0,35	0,4	0,55	0,54	1,8	0,11	0,67	1,03	0,67	2,21	0,59	0,01	0,35	0,02	0,06	0,41	0,67	0,94	0,7	1,18	0,97	0,02	0,01	0,61	0,01	0,02	0,26	0,03	0,72	0,04
391	LePn.029B5	0,39	0,34	0,29	0,31	0,97	1,9	2	1,77	0,39	0,38	0,34	0,32	0,52	0,34	0,36	0,4	0,41	1,36	1,19	1,41	1,09	1,17	0,9	0,26	1,23	1,01	1,27	0,38	0,92	2,4	0,82	2,96	2,72	0,34	0,28	0,8	0,2	2,69	0,82	2,41	1,2	1,18	1,04	2,45	0,28	2,74	1,03	2,77
392	LePn.029C3	0,15	0,07	0,06	0,25	0,2	0,19	0,19	0,06	0,2	0,21	0,18	0,03	0,09	0,03	0,04	0,25	0,18	0,22	0,18	3,91	0,17	0,18	0,16	0,03	0,19	0,54	0,19	0,04	0,11	0,09	0,08	0,12	0,02	0,11	0,08	0,36	0,07	0,12	0,37	0,1	1,61	0,12	0,03	0,02	0,11	0,02	0,12	0,02
393	empty																																												0,24	0,17
394	LePn.029D11																																						0,92	1,29	0,97	1,03	1,1	0,98	1,11	1,02	1,08	1,01	1,23
395	LePn.029E3	0,06	0,06	0,54	0,67	0,7	0,46	0,57	0,63	0,06	0,01	0,01	0,02	0,09	0,56	0,64	0,74	0,66	0,72	0,71	1,61	0,03	0,03	0,77	0,62	0,02	1,06	0,85	0,35	0,63	0,59	0,01	0,55	0,59	0,01	0,01	0,79	0,01	0,63	0,84	0,6	2,28	0,01	1,39	0,56	0,59	0,58	0,65	0,59
396	LePn.029H3																																						0,92	0,92	0,94	1,03	0,91	0,86	0,91	0,78	0,95	0,89	1,07
397	LePn.030A2	0,02	5,79	4,66	0,34	0,18	0,01	0,11	0,02	0,39	0,03	0,02	5,24	3,78	5,05	6,05	0,41	0,33	0,15	0,2	0,07	0,03	0,04	0,05	1,3	0,03	3,71	0,04	0,03	0,05	0,01	0,03	0,07	0,01	0,38	0,08	0,12	0,07	0,01	0,1	0,01	1,44	0,03	0,11	0,01	0,41	0,01	0,1	0,01
398	LePn.030A9	1,24	0,22	0,28	1,93	1,64	0,11	0,12	0,09	0,21	1,24	1,21	0,16	0,11	0,26	0,24	1,4	1,7	1,5	1,5	0,18	1,18	1,5	0,3	0,26	0,86	0,23	5,77	0,06	5,68	0,08	1,04	0,06	0,02	0,17	0,14	0,24	0,13	0,09	0,21	0,06	5,53	1,27	4,71	0,08	1,91	0,07	1,83	0,08
399	LePn.030B6	0,59	1,32	1,28	0,72	0,79	1,23	1,13	1,26	1,55	0,77	0,78	1,89	1,14	1,46	1,49	0,73	0,74	0,61	0,64	0,93	0,55	0,61	0,49	1,63	0,41	0,42	0,7	1,46	0,85	1,62	0,64	1,63	1,65	1,87	1,49	0,62	1,56	1,84	0,51	1,53	0,68	0,66	0,62	1,63	0,54	1,81	0,65	1,85
400	LePn.030B11	0,66	0,64	1,15	0,79	0,91	0,61	0,75	0,89	0,84	0,78	0,82	0,75	0,88	1,51	1,64	0,97	0,99	1,12	1,07	0,8	0,95	1,69	1,61	0,86	1,72	1,2	0,27	1,01	0,28	0,8	0,93	0,75	1,14	0,96	0,73	1,61	0,77	0,79	1,31	0,77	1,2	1,56	0,96	0,99	0,96	1,05	1,51	1,25
401	LePn.030D1	0,43	1,5	1,46	0,41	0,43	1,27	1,36	1,04	1,5	0,41	0,4	1,76	1,16	1,52	1,72	0,34	0,36	0,45	0,39	0,73	0,45	0,41	1,76	1,6	0,39	1,24	0,42	0,42	0,34	1,56	0,46	1,75	1	1,63	1,59	1,67	1,71	1,73	1,35	1,59	0,4	0,41	0,38	1,81	0,41	1,78	0,4	1,89
402	LePn.030D5	2,01	0,16	0,15	0,31	0,2	0,03	0,03	0,19	0,22	1,85	2,22	0,24	0,26	0,19	0,31	0,31	0,45	0,22	0,27	2,51	1,95	2,24	0,05	0,02	0,02	0,06	0,08	0,39	0,04	0,05	1,9	0,04	0,19	0,33	0,27	0,03	0,2	0,04	0,04	0,03	0,05	2,3	0,03	0,02	0,41	0,02	0,26	0,01
403	LePn.030D6	2,56	1,09	1,1	0,8	0,68	0,47	0,5	0,32	1,56	2,92	2,76	1,1	1,2	1,15	1,31	0,91	0,8	0,76	0,73	0,47	2,72	2,75	0,39	1,37	2,86	1,02	0,4	0,8	0,38	0,45	2,77	0,46	0,33	1,47	1,1	1,15	1,04	0,86	0,93	0,47	0,43	3,09	0,42	0,79	0,8	0,72	0,65	0,78
404	LePn.030E3	0,85	0,46	0,5	1,33	1,03	0,75	1,11	0,43	0,82	0,88	1,01	0,46	0,68	0,51	0,53	1,54	1,6	1,27	1,24	0,61	0,92	1	0,97	0,56	1,04	0,89	1,03	0,48	0,87	1,12	0,45	1,3	0,58	0,92	1,1	1,13	0,99	1,3	0,93	1,01	0,72	0,97	0,62	0,49	1,05	0,56	1,12	0,58
405	LePn.030E4	0,72	0,33	0,33	0,84	0,73	0,61	0,67	0,03	0,59	0,82	0,73	0,36	0,49	0,32	0,37	0,77	0,82	0,71	0,71	1,62	0,69	0,65	0,59	0,36	0,68	0,48	0,66	0,29	0,54	0,43	0,55	0,54	0	0,52	0,53	0,51	0,52	0,65	0,51	0,5	1,6	0,66	0,34	0,32	0,53	0,35	0,55	0,37
406	LePn.030E8	0,02	0,42	0,53	2,58	0,77	1,59	1,59	0,01	0,43	0,01	0,01	0,44	0,5	0,5	0,52	2,67	2,15	0,68	0,69	0,47	0,49	0,53	0,86	0,51	0,5	0,34	1,56	0,03	1,11	1,34	0,39	1,57	0,02	0,45	1,34	0,44	1,14	2,18	0,43	1,19	0,27	0,48	0,33	0,45	1,18	0,46	1,21	0,47
407	LePn.030E10	3,5	0,21	0,16	0,43	0,2	0,33	0,3	0,19	0,22	3,55	3,47	0,21	0,27	0,19	0,19	0,45	0,53	0,2	0,24	0,24	3,39	3,71	0,2	0,2	3,67	0,19	0,38	0,11	0,26	0,26	1,66	0,24	0,13	0,2	0,13	0,12	0,11	0,3	0,19	0,26	0,32	3,82	0,23	0,3	0,35	0,32	0,18	0,22
408	LePn.030E12																																						1,06	0,8	1,14	1,11	0,76	1,07	1,11	1,29	1,22	1,4	1,37
409	empty																																						0,51	0,42					0,59	0,54			0
410	LePn.030F3	0,62	0,97	0,61	0,77	1,06	0,61	0,61	0,58	0,31	0,75	0,78	0,94	0,96	0,69	0,69	0,82	0,86	0,96	1,02	0,5	0,7	0,71	0,98	0,67	0,78	1,02	1,51	0,42	1,27	0,58	0,52	0,56		0,31	0,64	1,15		0,68	0,97	0,63	1,54	0,75	1,54	0,88	0,8	0,95	1,11	0,95
411	LePn.030F6	0,32	0,44	0,32	0,35	0,36	0,29	0,32	0,35	0,4	0,34	0,33	0,23	0,16	0,22	0,25	0,32	0,34	0,26	0,26	1,27	0,25	0,26	1,88	0,23	0,28	1,38	0,3	0,34	0,25	0,23	0,16	0,22	0,25	0,24	0,21	1,83	0,19	0,27	1,76	0,22	0,23	0,24	0,25	0,25	0,23	0,24	0,26	0,25
412	LePn.030G8	0,09	0,01	0,72	3,55	1,39	1,07	1,31	0,02	1,02	0,03	0,03	0,01	0,17	1,01	1,24	4,32	4,44	1,72	1,7	0,46	0,23	0,04	1,89	0,93	0,04	1,39	2,24	0,03	2,01	1,17	0,23	1,84	0,01	1,34	1,29	1,87	1,46	1,85	1,59	1,37	0,03	0,03	0,66	0,04	2,03	0,01	2	0,01
413	LePn.030H9	0,17	0,3	0,21	0,12	0,1	0,09	0,1	0,18	0,22	0,29	0,27	0,08	0,25	0,06	0,07	0,07	0,06	0,06	0,07	6,34	0,23	0,2	0,13	0,05	0,2	0,17	0,27	0,09	0,21	0,05	0,12	0,06	0,03	0,07	0,05	0,12	0,02	0,07	0,13	0,04	0,16	0,11	0,14	0,11	0,07	0,1	0,07	0,08
414	LePn.031A10	0,01	0,01	0,01	4,56	4,11	0,01	0	0,02	0,02	0,01	0,01	0,01	0,09	0,01	0,01	4,31	3,91	4,45	3,87	0,63	0,01	0,03	0,2	0,01	0,01	0,02	0,04	0,01	0,03	0,01	0,01	0,01	0	0,01	0,01	0,01	0	0,01	0,01	0,01	0,02	0,01	0,01	0	3,8	0,01	0,01	0,01
415	LePn.031B3	0,77	0,7	0,77	0,87	0,78	0,92	0,79	0,59	0,78	0,96	1,01	0,95	1,1	1,19	0,97	1,18	1,1	1,01	0,86	0,54	0,7	0,77	0,91	0,79	0,91	0,8	0,87	0,64	0,95	0,93	0,47	0,77	0,94	1	0,67	0,67	0,77	0,92	0,74	0,97	0,98	0,87	0,82	1,17	0,81	0,97	0,93	1,13
416	LePn.031C9	1,49			0,3	1,17	0,44	0,53		0,17	1,48	1,61	0,91	0,81	0,48	0,58	0,54	0,61	1,56	1,95	1,15	4,16	2,29	0,82	0,49	1,24	1,27	0,65	1,9		0,48		0,41	0,28	0,29	0,57	0,45	0,47	0,42	0,6	0,2	2		0,35	0,4	0,48	0,37	0,36	0,56
417	LePn.031D1																																						0,96	1,03	1,26	0,94	1,08	0,93	0,93	0,87	0,99	1,06	1,03
418	LePn.031D2	0,02	0,04	0,03	1,82	1,64	0,03	0,03	0,02	0,03	0,01	0,01	0,01	0,04	0	0,01	1,66	1,52	1,66	1,51	1,47	0,01	0,03	0,02	0,01	0,02	0,02	1,61	2,08	1,3	0,01	0,02	0,02	0	0,01	1,48	0,02	1,4	0,01	0	0,03	1,64	0,01	1,57	0	1,53	0,02	1,59	0,01
419	LePn.031D7	0,28	0,25	0,21	1,74	1,92	0,18	0,21	2,15	0,24	0,23	0,24	0,17	0,55	0,15	0,17	1,64	1,73	1,8	1,86	0,22	0,15	0,19	0,99	0,17	0,13	0,84	1,9	0,31	3,28	0,17	0,14	0,16	2,15	0,2	0,18	1,14	0,14	0,19	1,11	0,16	2,43	0,16	2,33	0,16	1,92	0,19	1,85	0,18
420	LePn.031D8	3,44	0,03	0,02	0,03	0,05	0,97	1,07	0,04	0,02	3,36	3,15	0,02	0,19	0,02	0,01	0,01	0,01	0,02	0,02	0,27	2,73	3,33	0,03	0,01	2,77	0,08	0,05	0,02	0,03	0,86	3	0,78	0,01	0,05	0,01	0,02	0,01	1,05	0,04	0,83	0,02	4,19	0,01	0,94	0,03	0,95	0,02	1,03
421	LePn.031G4	0,06	0,29	0,35	0,38	0,24	0,24	0,21	0,09	0,09	0,01	0,01	0,3	0,87	0,47	0,51	0,8	0,7	0,39	0,4	4,11	0,42	0,45	0,32	0,37	0,39	0,34	0,37	0,01	0,46	0,15	0,38	0,16	0,01	0,01	0,16	0,33	0,11	0,21	0,3	0,18	1,34	0,32	0,54	0,22	0,26	0,31	0,22	0,3
422	LePn.031H3	0,14	0,25	0,22	0,18	0,21	0,14	0,18	0,21	7,07	0,3	0,36	0,35	0,56	0,29	0,37	0,29	0,41	0,27	0,32	0,36	0,22	0,25	0,24	0,32	0,23	0,21	0,28	0,23	0,36	0,21	0,21	0,23	0,21	9,1	0,28	0,24	0,26	0,23	0,19	0,24	0,29	0,22	0,24	0,24	3,09	0,29	0,21	0,27
423	LePn.031H8	0,05	0,07	0,05	0,04	0,57	0,35	0,4	0,44	0,08	0,01	0,01	0,01	0,02	0	0,01	0	0	0,55	0,55	1,55	0,46	0,49	2,15	0,01	0,47	1,61	0,52	0,02	0,44	0,26	0,4	0,29	0,34	0,01	0,01	2,17	0	0,31	1,93	0,26	0,44	0,46	0,43	0,27	0,01	0,35	0,43	0,34
424	LePn.032A6	1,07	1,1	1,06	1,1	1,15	1,09	1,05	1,25	1,22	1,16	1,35	1,72	1,05	1,51	1,39	1,32	1,68	1,26	1,53	2,18	1,29	1,37	1,37	1,47	1,25	0,96	1,7	1,17	1,22	1,22	1,26	1,33	1,52	1,46	1,33	1,3	1,27	1,53	1,28	1,32	1,45	1,45	1,56	1,42	1,51	1,46	1,56	1,6
425	LePn.032A10																																						0,96	0,67	0,87	0,88	0,8	0,81	0,98	0,75	0,92	0,82	1,01
426	empty																																						0,69	0,74					0,41	0,59	0,71	0,77
427	LePn.032C3	1,1	0,94	1,01	1,07	1,11	0,71	0,81	0,69	0,82	1,4	1,5	1,05	1,24	1,08	1,15	1,47	1,1	1,36	1,06	0,76	1,24	1,36	0,69	1,46	1,41	0,79	1,19	0,91	0,99	1,04	0,91	0,97		0,93	0,96		0,8	1,14	0,9	1,06	1,26	1,49	0,73	1,09	1,04	1,26	1,04
428	LePn.032C5	0,01	1,41	0,43	0,68	0,4	0,34	0,46	0,03	0,09	0,01	0,01	1,24	1,33	0,34	0,42	0,83	0,6	0,37	0,47	4,71	0,21	0,25	0,41	0,48	0,22	0,32	0,54	0,03	0,46	0,34	0,1	0,42	0,01	0,08	0,35	0,39	0,36	0,53	0,34	0,36	1,79	0,19	0,74	1,62	0,39	1,78	0,37	1,97
429	LePn.032D12	0,31	2,54	0,28	0,26	0,32	0,23	0,32	2,21	0,26	0,32	0,33	3,01	2,95	0,25	0,26	0,25	0,26	0,25	0,33	0,32	0,33	0,29	0,25	0,32	0,53	0,22	0,29	0,3	0,23	0,3	0,23	0,27	2,2	0,32	0,25			0,34	0,23	0,27	0,3	0,31	0,29	0,3	1,8	0,31	0,28	0,42
430	LePn.032E2	0,47	0,42	0,32	0,33	0,14	0,15	0,15	0,51	0,59	0,57	0,51	0,36	0,6	0,35	0,31	0,34	0,4	0,13	0,12	3,81	0,52	0,61	0,15	0,33	0,6	0,1	0,43	0,2	0,31	0,13	0,35	0,11	0,64	0,62	0,2	0,12	0,17	0,15	0,12	0,11	0,35	0,49	0,32	0,42	0,52	0,45	0,57	0,5
431	LePn.032E7	1	0,89	0,88	0,1	0,11	0,85	0,85	0,09	1,11	1,07	1,03	0,88	1,29	0,78	0,84	0,07	0,06	0,07	0,09	4,29	0,9	0,94	0,05	0,97	1,04	0,07	0,06	0,21	0,05	0,75	0,57	0,79	0,05	0,95	0,84	0,04	0,87	0,84	0,06	0,78	0,06	0,9	0,05	0,06	0,07	0,05	0,04	0,06
432	LePn.032E10	2,61	2,83	2,79	0,03	0,03	0,03	0,03	0,03	3	3,2	3,07	3,02	2,96	3,31	3,39	0,01	0,01	0,01	0,01	0,9	2,34	3,25	0,01	3,58	3,17	0,19	0,02	0,08	0,01	0,11	1,49	0,02	0,01	3,32	0,01	0,01	0,01	0,1	0,09	0,01	0,01	3,79	0,01	0,06	0,07	0,01	0,01	0,02
433	LePn.032E12	0,02	1,4	0,02	0,86	1,03	0,01	0,02	0,03	0,02	0,01	0,01	1,54	3,05	0,01	0,01	1,19	0,8	1,28	1,26	0,34	0,18	0,06	0,01	0,03	0,04	1,3	0,02	0,01	0,01	0,08	0,12	0,01	0	0,1	0,74	1,4	0,63	0,07	1,4	0,01	0,91	0,01	0,77	0,05	0,72	0,01	0	0,01
434	LePn.032F3	0,61	0,62	0,63	0,62	0,63	0,61	0,6	0,57	0,67	0,61	0,69	0,66	0,66	0,55	0,64	0,66	0,56	0,75	0,68	1,82	0,56	0,53	1,49	0,74	0,67	1,07	0,68	0,65	0,53	0,46	0,33	0,56	0,62	0,64	0,55	1,41	0,54	0,59	1,33	0,55	0,64	0,55	0,55	0,61	0,54	0,66	0,52	0,66
435	LePn.032G3	1,28	0,94	0,06	1,71	1,7	0,01	0,01	0,05	1,31	1,38	1,49	0,9	0,75	0,01	0,01	1,82	1,58	1,82	1,94	0,41	1,14	1,33	1,57	0,01	1,35	0,14	1,54	0,02	1,27	0,06	0,79	0,01	0	1,26	1,47	0,01	1,33	0,05	0,06	0,01	0,01	1,43	0,01	0,03	1,6	0,01	0,01	0
436	LePn.032G5	1,89	1,84	1,57	1,8	2	1,45	1,34	1,02	1,71	1,9	1,95	1,73	1,58	1,71	1,78	1,64	1,67	2,36	1,95	0,45	2,01	2,4	0,39	1,91	2,38	0,38	0,75	0,15	0,71	1,39	1,38	1,34	1,6	2,02	0,33	0,26	0,33	1,63	0,29	1,67	0,93	2,45	0,72	1,62	1,67	1,85	2,29	1,93
437	LePn.032H6	1,09	0,1	0,08	1,26	1,27	0,06	0,04	1,07	0,09	1,44	1,62	0,07	0,39	0,06	0,07	1,45	1,54	1,66	1,59	0,58	1,18	1,63	2,07	0,06	1,7	1,44	1,59	0,07	1,41	0,14	0,77	0,05	1,87	0,16	0,04	2,18	0,03	0,12	1,65	0,04	1,49	1,77	1,42	1,66	1,31	1,96	1,68	2,22
438	LePn.032H11	0,03	0,38	0,46	5,47	0,24	0,21	0,25	0,03	0,48	0,01	0,01	0,45	0,7	0,41	0,45	7,72	8,5	0,3	0,28	0,86	0,6	0,65	0,35	0,65	0,65	0,68	5,11	0,02	3,18	0,23	0,37	0,27	0,02	0,65	0,2	0,58	0,22	0,4	0,51	0,24	0,32	0,7	0,33	0,42	3,49	0,44	3,74	0,56
439	LePn.033A7	0,35	0,22	0,16	0,06	0,03	0,92	1,25	0,66	0,16	0,59	0,6	0,01	0,05	0,01	0,01	0,01	0,02	0,01	0,01	0,18	0,97	1,28	1,95	0,01	0,02	2,01	0,04	0,02	0,02	1,36	0,85	1,55	1,09	0,07	0,01	1,95	0,01	1,79	1,67	1,55	0,01	1,29	0,01	1,5	0,05	1,67	0,01	2
440	LePn.033B6	0,01	0,16	0,1	0,02	0,02	0,02	0,01	0,18	0,13	0,01	0,01	0,01	0,12	0,01	0,01	0,01	0,01	0,01	0,01	0,02	0,03	7,38	0,33	0,01	0,02	0,04	0,12	0,03	0,04	0,02	0,01	0,03	0,01	0,01	0,01	0,02	0	3,7	0,02	0,02	0,02	0,01	0,01	0,01	0,01	0,02	0,02	0,01
441	empty																																									0,05
442	LePn.033B8	0,01	0,02	0,01	3,42	3,35	0	0,02	3,02	0,03	0,01	0,01	0,01	0,68	0,01	0,01	3,67	3,53	3,6	3,57	0,36	0,02	3,78	0,56	0,07	0,07	0,02	2,2	0,02	3,3	0,01	0,01	0,01	2	0,01	0,01	0,01	0,02	0,04	0,01	0,01	0,01	2,42	2,88	0,01	4,67	0,01	3,02	0,02
443	LePn.033D1	0,06	0,01	0,01	0,08	2,04	1,83	2,22	0,02	0,06	0,02	0,02	0,01	0,06	0	0	0,03	0,03	1,67	2,07	0,19	0,12	0,03	0,03	0,01	0,02	0,08	0,04	0,01	0,05	1,58	0,08	2,52	0,01	0,06	1,59	0,02	1,54	4,82	0,05	1,82	0	0,02	0	0,03	0,05	0	0,03	0
444	LePn.033D7	1,71	2,13	0,17	0,32	0,33	0,35	0,41	2,28	0,21	1,83	1,69	2,07	2,11	0,18	0,24	0,35	0,4	0,36	0,45	0,4	0,41	0,35	0,49	0,18	0,33	0,46	1,56	0,37	1,71	0,35	0,42	0,37	2,38	0,2	0,16	0,53	0,15	0,4	0,52	0,34	0,38	1,23	1,24	0,34	1,93	0,37	1,38	0,37
445	LePn.033F5	0,2	0,03	0,02	3,05	1,1	1,52	1,96	0,03	0,23	0,2	0,21	0,01	0,02	0,01	0,01	2,35	3,02	1,08	0,95	0,19	0,15	0,14	0,16	0,04	0,19	0,15	1,65	0,02	1,31	1,36	0,14	1,86	0,03	0,15	1,34	0,17	1,16	1,9	0,17	1,27	0,09	0,15	0,06	0,01	1,51	0	1,83	0,02
446	LePn.033F8	1,13	1,22	1,35	1,2	1,36	0,98	1,02	1,12	1,28	1,38	1,24	1,35	1,17	1,19	1,21	1,3	1,42	1,57	1,33	0,7	1,22	1,11	0,98	1,31		0,75	0,49	0,37	0,35	0,87	1,07	1,25	1,15	1,3	1,32	1,09	1,33	1,2	0,88	1,05	0,43	1,39	0,43	1,22	1,45	1,24	1,38	1,32
447	LePn.033G3	1,15	1,01	0,76	0,6	0,82	0,66	0,71	0,82	1,39	1,4	1,49	1,44	1,49	1,34	1,49	0,57	0,6	1,04	0,94	1,48	1,27		0,51	1,23	0,71	0,46	0,82	0,97	0,54	0,64	0,87	0,48	0,96	1,61			0,82	0,7	0,59	0,5	1,17	0,94	0,74	0,63	0,62	0,8		0,61
448	LePn.033G6	0,02	0,18	0,18	7,41	0,17	0,17	0,17	0,01	0,23	0,01	0,01	0,18	0,35	0,24	0,22	5,94	6,82	0,18	0,16	0,38	0,3	0,21	0,13	0,19	0,18	0,23	4,72	0,02	3,84	0,18	0,26	0,13	0,01	0,24	0,12	0,05	0,1	0,27	0,2	0,12	0,14	0,18	0,12	0,14	3,74	0,13	4,3	0,15
449	LePn.033H2																																						1,05	0,89	0,97	1,03	0,91	0,93	1,12	0,84	1,15	0,82	1,15
450	LePn.033H3	0,01	0,01	0,01	0,02	0,01	0,01	0,01	0,01	3,64	0,01	0,01	0	0,02	0,01	0,01	0,01	0,01	0,01	0	2,65	0,1	0,07	0,07	0,02	0,02	0,06	0,09	0,06	0,06	0,05	0,11	0,04	0,01	3,52	0,02	0,03	0	0,05	0,03	0,02	0,03	0,01	0,01	0,02	0,04	0,03	0,03	0
451	LePn.033H4	0,3	0,06	0,04	1,83	1,5	0,92	1,2	0,05	0,28	0,32	0,38	0,05	0,15	0,05	0,04	1,87	1,7	1,58	1,34	0,6	0,35	0,25	0,25	0,05	0,28	0,52	1,31	0,06	0,86	0,79	0,2	1,01	0,02	0,18	0,77	0,37	0,83	0,9	0,39	0,87	0,14	0,24	0,02	0,05	0,88	0,03	0,96	0,03
452	LePn.034A5	0,03	0,03	0,63	0,08	0,77	0,05	0,03	0,57	0,74	0,02	0,01	0,01	0,08	0,99	0,99	0,04	0,05	0,94	1,03	0,08	0,04	0,07	0,06	0,74	0,03	0,03	9,17	0,92	10,35	0,03	0,05		0,68	0,75		0,03	0,01	0,03	0,02	0,04	0,03	0	0,01	0,01	0,02		1,03	0
453	LePn.034A7	0,31	0,66	0,65	0,76	0,71	0,74	0,72	0,74	0,73	0,23	0,22	0,59	0,59	0,52	0,59	0,66	0,59	0,68	0,63	1,35	0,27	0,3	0,83	0,66	0,29	0,58	0,9	0,76	0,7	0,57	0,19	0,62	0,73	0,67	0,5	0,77	0,59	0,68	0,7	0,67	0,82	0,29	0,8	0,73	0,59	0,72	0,58	0,82
454	LePn.034A9	0,01	0,01	0,01	0,44	0,61	0,02	0,02	0,02	0,02	0,01	0,01	0,01	0,08	0,01	0,01	0,7	0,57	0,72	0,8	0,06	0,02	0,02		0,03	0,02	0,02	0,06	0,03	0,03	0,01	0,04			0,01	0,01	0	0,01	0,02	0,01	0,02	0,03	0	0,01	0,01	0,35	0,02	0,02	0,01
455	LePn.034B4	1,11	1,06	0,26	1,05	1,12	0,32	0,3	0,27	1,19	1,18	1,21	0,97	1,19	0,4	0,36	0,95	1,11	1,3	1,31	1,13	1,14	1,23	1,59	1,2	1,23	1,21	0,33	0,48		0,27	0,92	0,27	0,23	1,13	0,95	1,33	1,36	0,29	1,27	0,27	0,26	1,23	0,28	0,29	1,04	0,3	1,13	0,3
456	LePn.034D6		0,5	0,96	1,37	1,02			0,45	0,5	0,51	0,53			0,87	1	1,47	1,26		0,06	0,59	0,48	0,43	1,23	1,08	0,54	0,8	1,24	0,58	0,92	1,02	0,28	1,09	0,48	0,52	0,9	1,18	0,98	1,31	1,12	1,05	0,49	0,48	0,53	0,51	0,93	0,38	1	0,5
457	empty																																									0,23				0,57
458	LePn.034E7	0,01	0,78	0,9	3,33	0,42	0,36	0,44	0,01	1,08	0,01	0	1,12	0,97	1,17	1,13	3,37	4,38	0,54	0,6	1,66	1,04	1,2	0,64	1,14	1,19	1,06	3,52	0,02	2,35	0,45	0,69	0,56	0,02	1,66	0,48	1,12	0,48	0,66	1,01	0,5	0,56	1,25	0,63	1,13	2,22	1,15	2,48	1,16
459	LePn.034E12	3,46	3,9	3,39	0,08	0,04	0,03	0,02	2,66	0,06	4,02	3,51	3,69	3,36	3,5	3,05	0,01	0,01	0,01	0,01	0,12	3,67	4,16	0,05	0,26	2,43	0,05	3,58	2,01	2,26	0,02	3,35	0,02	2,1	0,03	3,83	0,03	2,36	0,02	0,02	0,02	3,35	2,84	2,18	0,02	0,03	0,02	0,04	0,12
460	LePn.034F8	1,12	0,02	0,02	0,02	1,43	0,01	0	0,01	0,01	0,92	1,06	0,02	0,07	0,01	0,01	0,02	0,02	1,42	1,26	0,06	3,03	3,86	0,01	1,05	4,62	0,01	0,03	0,28	0,02	0	1,27	0	0,01	0	4,12	0	3,02	0	0	0	0,02	4,16	0,01	0	0,01	0	0	0
461	LePn.034F11	0,14	0,95	0,08	0,07	0,1	0,1	0,09	0,64	0,17	0,21	0,19	0,91	1,7	0,12	0,09	0,11	0,1	0,1	0,07	0,32	0,17	0,59	0,15	0,27	0,41	0,2	0,18	0,17	0,33	0,05	0,06	0,04	0,57	0,12	0,3	0,09	0,29	0,08	0,14	0,05	0,18	0,36	0,15	0,09	0,47	0,09	0,1	0,19
462	LePn.034F12	0,52	0,52	0,52	0,45	0,48	0,58	0,49	0,5	0,49	0,55	0,57	0,43	0,72	0,43	0,5	0,57	0,47	0,58	0,55	2,58	0,48	0,58	0,9	0,47	0,6	0,99	0,63	2,11	0,48	0,44	0,24	0,42	0,43	0,53	0,36	0,77	0,4	0,56	0,74	0,43	0,53	0,62	0,5	0,51	0,38	0,53	0,37	0,55
463	LePn.034G3	0,41	0,29	0,29	0,4	0,4	2,03	2,16	3,68	0,31	0,62	0,67	0,35	0,81	0,36	0,34	0,72	0,84	0,46	0,51	0,46	0,26	0,24	0,47	0,27	0,22	0,42	0,42	0,38	0,54	2,76	0,23	2,45	4,17	0,29	0,22	0,55	0,2	3,07	0,47	2,44	0,44	0,24	0,43	2,99	0,42	3,15	0,43	3,51
464	LePn.034G11	0,96	0,91	0,85	0,88	1,01	0,93	0,99	1,11	0,45	0,97	0,94	0,73	0,71	0,72	0,75	0,86	0,85	0,91	0,85	0,64	0,84	0,75	1,17	0,3	0,68	0,92	0,96	0,81	1,47	0,88	0,74	0,89	0,91	0,36	0,34	1,25	0,26	0,93	1,15	0,89	1,03	0,95	1,06	0,86	0,82	0,92	0,76	1,05
465	LePn.034H1	0,01	0,01	0,01	0,01	0,01	0,01	0,01	0,01	22,75	0,01	0,01	0,01	0,05	0	0,01	0,01	0,01	0,01	0,01	0,01	0,01	0,02	0,02	0,01	0,02	0,01	0,02	0,02	0,03	0,01	0,01	0,01	0,01	18,57	0,01	0,01	0	0,01	0,01	0,01	0,01	0,01	0,01	0,01	0,01	0,01	0,01	0,01
466	LePn.034H9	0,03	0,29	0,49	2,45	1,23	1,12	1,36	0,01	0,23	0,02	0,01	0,27	0,59	0,4	0,46	1,94	2,78	1,23	1,28	0,54	0,42	0,43	0,97	0,44	0,35	0,3	1,39	0,02	1,45	1,15	0,43	1,55	0,01	0,15	1,07	0,37	0,99	1,7	0,35	1,18	0,31	0,43	0,36	0,2	1,11	0,22	1,26	0,24
467	LePn.035A8	0,99	1,16	0,62	1,13	1,15	0,57	0,65	0,52	1,13	0,94	0,98	1,06	0,95	0,65	0,66	1,18	1,21	1,16	1,08	0,59	0,98	0,88	0,87	0,56	0,71	0,39	1,07	0,42	0,81	0,51	1,1	0,57	0,53	1,07	1,02	0,53	1	0,6	0,46	0,57	0,54	0,96	0,55	0,51	1,06	0,59	0,55	0,51
468	LePn.035B11																																						0,98	0,95	0,9	1,01	1,05	1,02	1,02	1,14	1,11	1,21	1,13
469	LePn.035B12	1,28	0,04	0,03	1,12	1,3	1,33	1,37	1,19	0,04	1,2	1,4	0,01	0,03	0,01	0,01	1,35	1,29	1,49	1,43	0,05	1,19	1,24	1,96	0,04	1,32	1,51	1,47	0,05	1,26	1,39	1,19	1,39	1,5	0,01	0,03	1,69	0,02	1,57	1,61	1,5	1,72	1,34	1,55	1,52	1,2	1,59	1,19	1,77
470	LePn.035C5	1,02	1,47	1,37	0,06	0,06	1,27	1,34	1,06	1,18	1,21	1,14	1,42	1,19	1,42	1,34	0,01	0,01	0,01	0,01	0,9	1,15	1,13	1,24	1,4	1,23	1,02	0,79	0,03	0,68	1,46	0,94	1,39	1,26	1,24	1,29	1,25	1,33	1,6	1,11	1,51	0,85	1,19	0,84	1,51	0,01	1,67	0,02	1,66
471	LePn.035C6	0,6	0,57	0,58	0,16	0,16	0,55	0,59	0,14	0,55	0,61	0,61	0,53	0,71	0,53	0,55	0,1	0,11	0,13	0,13	2,09	0,51	0,53	1,05	0,57	0,68	0,88	0,2	0,02	0,17	0,56	0,35	0,46	0,14	0,59	0,46	1,02	0,49	0,59	0,93	0,49	0,15	0,58	0,15	0,5	0,1	0,64	0,11	0,74
472	LePn.035C10	0,2	0,11	0,1	0,36	1,43	1,83	2,21	0,08	0,16	0,2	0,19	0,12	0,23	0,11	0,1	0,41	0,33	1,51	1,31	0,39	0,12	0,14	0,13	0,09	0,14	0,19	0,28	0,09	0,29	1,53	0,07	1,99	0,12	0,09	1,5	0,19	1,48	2,43	0,18	1,56	0,18	0,1	0,07	0,12	0,18	0,13	0,19	0,15
473	empty																																												0,11		0,2
474	LePn.035D10	0,92	0,21	0,24	1,32	1,16	1,77	1,89	0,05	0,51	0,78	0,86	0,2	0,29	0,22	0,26	1,21	0,98	1,06	1,1	0,25	0,78	0,78	0,32	0,28	0,92	0,47	0,59	0,23	0,49	1,65	0,68	1,67	0,03	0,41	1,48	0,55	1,46	2,36	0,6	1,54	0,14	0,87	0,03	0,15	0,77	0,17	0,77	0,17
475	LePn.035E6	0,53	0,5	0,47	0,61	0,58	0,39	0,42	0,48	0,45	0,39	0,42	0,39	0,43	0,34	0,41	0,39	0,36	0,5	0,49	0,29	0,49	0,61	0,19	0,53	0,49	0,16	5,4	0,36	4,51	0,25	0,31	0,38	0,53	0,52	0,43	0,18	0,3	0,45	0,15	0,26	5,86	0,58	5,26	0,58	0,55	0,43	0,63	0,46
476	LePn.035F8																																						1,03	1,24	0,92	1,12	1,1	1,06	0,21	1,03	0,32	0,92	0,24
477	LePn.035F12	0,55	0,57	0,55	0,6	0,56	0,48	0,48	0,42	2,47	0,54	0,6	0,47	0,58	0,51	0,54	0,57	0,54	0,63	0,56	0,65	0,5	0,49	0,57	0,51	0,56	0,5	0,6	0,62	0,51	0,44	0,41	0,44	0,48	1,87	0,47	0,54	0,5	0,52	0,55	0,48	0,63	0,52	0,55	0,54	1,43	0,51	0,54	0,53
478	LePn.035G2	0,65	0,9	0,75	0,66	0,67	0,09	0,07	0,08	0,8	0,71	0,8	0,73	0,75	0,66	0,87	0,84	0,68	0,88	0,82	3,76	0,61	0,67	0,05	0,73	0,91	0,04	0,89	1,52	0,89	0,02	0,31	0,02	0,05	0,81	0,59	0,06	0,75	0,02	0,04	0,03	0,8	0,66	0,86	0,05	0,68	0,03	0,59	0,04
479	LePn.035G3																																						0,93	0,94	0,91	1,08	1,34	0,97	1,01	0,98	0,94	1,01	1,06
480	LePn.035G4																																						2,14	0,93	1,93	1,03	1,23	0,93	2,16	1,21	2,16	1,31	2,46
[truncated: 165 more columns]
