# Supplementary material for: Comparative genome analysis of a large Dutch Legionella pneumophila strain collection identifies five markers highly correlated with clinical strains
Source: BMC Genomics. 2010 Jul 15;11:433. doi: 10.1186/1471-2164-11-433 (PMC3091632; doi:10.1186/1471-2164-11-433)
Supplement: Additional file 6 — supplTable5 binarizeddatatestset. binarized microarray data used as a testset for validating the predictive model. [file 1471-2164-11-433-S6.TXT]

Slide-name:	msLePn01-01D	msLePn01-01E	msLePn01-01F	msLePn01-01G	msLePn01-01H	msLePn01-01I	msLePn01-01J	msLePn01-01K	msLePn01-01L	msLePn01-33A	msLePn01-33B	msLePn01-33C	msLePn01-33D	msLePn01-33E	msLePn01-33F	msLePn01-33G	msLePn01-33H	msLePn01-33I	msLePn01-33J	msLePn02-01A	msLePn02-01B	msLePn02-01C	msLePn02-01D	msLePn02-01E	msLePn02-01F	msLePn02-01H	msLePn02-01I	msLePn02-01J	msLePn02-01K	msLePn02-02A	msLePn02-02B	msLePn02-02C	msLePn02-02E	msLePn02-02G	msLePn02-02I	msLePn02-02J	msLePn02-02K	msLePn02-03A	msLePn02-03B	msLePn02-03C	msLePn02-03D	msLePn02-03E	msLePn02-03F	msLePn02-03G	msLePn02-03H	msLePn02-03I	msLePn02-03J	msLePn02-03K	msLePn02-03L
Cy5 Sample:	ttc 04.0222	ttc 04.0223	ttc 04.0243	ttc 04.0244	ttc 04.0245	ttc 06.0042	ttc 06.0043	ttc 06.0044	ttc 06.0045	ttc 04.0222	ttc 04.0222	ttc 04.0223	ttc 04.0223	ttc 04.0243	ttc 04.0243	ttc 04.0244	ttc 04.0244	ttc 04.0245	ttc 04.0245	TTC 06.0138	TTC 06.0146	TTC 06.0139	TTC 06.0161	TTC 06.0140	TTC 06.0167	TTC 06.0171	TTC 06.0142	TTC 06.0178	TTC 06.0143	TTC 06.0042	TTC 06.0146	TTC 06.0043	TTC 06.0044	TTC 06.0045	TTC 06.0046	TTC 06.0150	TTC 06.0047	TTC 06.0048	TTC 06.0152	TTC 06.0049	TTC 06.0153	TTC 06.0050	TTC 06.0154	TTC 06.0051	TTC 06.0155	TTC 06.0052	TTC 06.0156	TTC 06.0053	TTC 06.0157
Cy3 Sample:	pool	pool	pool	pool	pool	pool	pool	pool	pool	ampli pool	ampli pool	ampli pool	ampli pool	ampli pool	ampli pool	ampli pool	ampli pool	ampli pool	ampli pool	ampli pool	ampli pool	ampli pool	ampli pool	ampli pool	ampli pool	ampli pool	ampli pool	ampli pool	ampli pool	ampli pool	ampli pool	ampli pool	ampli pool	ampli pool	ampli pool	ampli pool	ampli pool	ampli pool	ampli pool	ampli pool	ampli pool	ampli pool	ampli pool	ampli pool	ampli pool	ampli pool	ampli pool	ampli pool	ampli pool
Duplo	1	2	7	8	9	0	0	0	0	1	1	2	2	7	7	8	8	9	9	0	0	0	0	0	0	0	0	0	0	0	0	0	0	0	0	0	0	0	0	0	0	0	0	0	0	0	22	0	0
LePn.001A12	1	0	0	0	1	0	0	0	0	1	1	0	0	0	0	0	0	1	1	1	1	1	0	0	0	0	0	0	0	0	1	0	0	0	0	0	0	0	0	0	0	1	0	0	0	0	0	0	0
LePn.001B4	0	1	1	0	0	1	1	1	1	0	0	1		1	1	0	0	0	0	0	0	0	1	1	0	1	0	0	0		0	1	1	1	1	1	1	1	1	1	0	0	0	1	0	1	0	1	1
LePn.001B6	0	0	0	0	0	0	0	0	0	0	0	0	1	0	0	0	0	0	0	0	0	0	0	0	0	0	0	0	0	0	0	0	0	0	0	0	0	0	0	0	0	0	0	0	0	0	0	0	0
LePn.001C4	0	0	0	0	0	1	0	0	0	0	0	0		0	0	0	0	0	0	0	0	0	0	0	0	0	0	1	0	0	0	0	0	0	0	0	0	0	0	0	0	0	0	0	0	0	0	0	0
LePn.001C6	0	0	0	0	0	0	0	1	0	0	0	0		0	0	0	0	0	0	0	0	0	1	0	0	1	0	0	0	0	0		1	0	0	1	0	0	1	0	0	0	0	1	0	1	1	1	1
LePn.001D3	0	0	1	0	0	1	1	0	1	0	0	0		1	1	0	0	0	0	0	0	0	1	1	0	1	0	1	0	1	0	1	0	1	0	1	0	1	1	1	0	0	0	1	0	1	0	1	1
LePn.001D9		0	0	0	0	0	0	0	0	0	0	0	0	0	0	0	0	0	0	0	0	0	0	0	0	0	0	0	0	0		0	0	0	0	0	0	0	0	0	0	0	0	0	0	0	0	0	0
empty																																														1		1	1
LePn.001E10	1	1	1	1	1	0	0	0	1	1	1	1	0	1	1	1	1	1	1	1	1	1	1	1	1	1	1	1	1	0	1	0	0	1	1	1	1	0	1	0	1	1	1	0	1	0	1	0	1
LePn.001E12	1	1	1	0	0	1	1	1	1	0	0	1		1	1	0	0	0	0	0	0	0	1	1	0	1	0	0	0	1	0	0	0	1	0	1	1	1	1	1	0	0	0	1	0	1	0	1	1
LePn.001G3	1	0	0	0	0	0	0	1	0	1	1	0		0	0	0	0	0	0	0	1	1	1	0	1	1	0	0	0	0	1	0	1	1	1	1	0	0	1	0	1	1	1	1	0	0	0	0	1
LePn.001G5	1	1	1	0	0	0	0	1	0	1	1	1		1	1	0	0	0	0	1	1	1	0	0	1	0	1	1	1	0		0	0	0	1		0	0	0	0	1	1	1	0	0	0	0	0	0
LePn.001H3	0	1	1	0	0	0	0	0	1	0	0	1		1	1	0	0	0	0	0	0	0	0	1	0	0	0	0	0	0	0	1	0	1	1	0	1	0	0	0	0	0	0	1		1	0	1	0
LePn.002A2																																						1	1	1	1	1	1	1	1	1	1	1	1
LePn.002B12	1	0	0	0	1	0	0	0	0	1	1	0		0	0	0	0	1	1	1	1	1	0	1	1	0	0	1	0	0	1	0	0	0	1	0	1	0	0	0	1	1	0	0	0	0	0	0	0
LePn.002D4	0	0	0	0	1	1	1	0	0	0	0	0		0	0	0	0	1	1	0	0	0	0	0	0	0	0	0	0	1	0	1	0	0	1	0	1	1	0	1	0	0	0	0	0	0	0	0	0
LePn.002D6	0	1	1	0	0	0	0	0	1	0	0	1	0	1	1	0	0	0	0	1	0	0	1	0	0	0	1	0	1	0	0	0	0	1	0	0	0	0	0	0	1	0	0	1	0	0	0	1	0
LePn.002E5			0	1	0	1	0			0	0	0		0	0	1	0	1	1	0	0	0	1	0	0	1	1	0	1	0	0	1	0	0	0	0	1	1	1	1	0	0	0	0	0	0	1	0	0
LePn.002F3	1	1	1	0	0	0	0	0	1	0	1	0		1	1	0	0	0	1	0	0	0	0	0	1	0	0	0	0	0	0	1	1	0	1	0	0	0	0	0	1	0	0	0	0	0	0	1	0
LePn.002F8	0	1	1	1	0	0	0	0	0	0	0	1		1	1	1	1	0	0	0	0	0	0	0	0	0	0	0	0	0		0	0	0			1	1	0	0	0	0	0	0	1	0	0	0	0
LePn.002G3	0	0	0	0	0	0	0	0	0	0	0	0		0	0	0	0	0	0	1	0	0	0	0	0	0	0	0	0	0		0	0	0	0		0	0	0	0	1	0	1	0	0	0	0	0	0
LePn.003A8	1	1	0	1	1	1	1	1	1	1	1	1		1	1	1	1	1	1	1	1	0	1	1	1	1	1	1	1	1	1	0	0		1	0	0	1	1	1	0	1	1	0	0	0	0	0	1
LePn.003A9	0	0	0	0	0	0	0	0	0	0	0	0	0	0	0	0	0	0	0	1	0	0	1	0	0	1	0	0	0	0	0	0	0	0	0	1	0	0	1	0	0	0	0	0	0	0	0	0	1
empty																																						1	1	1	1	1	1	1	1	1	1	1	1
LePn.003C6	1	1	0	1	1	0	0	0	1	1	1	1		0	0	1	1	1	1	0	1	1	1	0	1	0	1	0	1	0	1	0	0	1	1	0	1	0	0	0	0	1	0	0	1	0	0	0	0
LePn.003D1	0	0	1	1	1	1	1	0	0	0	0	0	0	0	1	1	1	1	1	0	1	1	0	1	1	0	1	0	1	0	0	1	0	0	0	1	1	1	1	1	0	1	0	0	1	0	1	0	1
LePn.003E3	0	0	0	1	1	0	1	0	1	0	1	0	0	0	0	1	1	0	0	1	0	0	0	0	0	0	0	1	0			0	0	0	1	0	0	0	0	0	0	0	0	0	1	0	0	0	0
LePn.003E4	0	0	0	0	0	1	1	1	1	1	0	0	0	0	1	0	0	0	1	1	0	0	1	0	0	1	0	0	0	1		1	1	1	0	1	0	0	0	1	0	0	0	1	0	1	0	1	1
LePn.003E6	0	1	1	1	0	1	1	0	1	0	1	1	1	1	1	1	1	0	0	1	1	1	1	0	1	0	1	0	0	0	0	1	0	0	0	1	0	1	1	1	1	0	1	0	1	1	1	1	1
LePn.003F11	0	1	1	1	1	0	0	1	1	0	0	1	1	1	1	1	1	1	1		0	0	0	0	0	0	0	1	0	0		0	1	0	1	0	1	0	0	0	0	0	0	0	1	0	1	0	0
LePn.003G1	0	0	0	0	0	0	0	0	0	0	0	0	0	0	0	0	0	1	0	1	0	0	0	0	0	1	0	1	0	0		0	0	0	0		0	0	1	0	0	0	0	0	0	0	0	0	0
LePn.003G8	1	0	0	0	0	0	0	0	0	1	1	0		0	0	0	0	0	0	0	1	1	0	0	1	0	0	0	0	0		0	0	0	0	0	0	0	0	0	0	1	0	0	0	0	0	0	0
LePn.003H1	0	0	0	1	0	0	0	0	0	0	0	0	0	0	0	1	1	0	0	0	0	0	0	0	0	0	1	0	1	0	0	0	0	0	0	0	0	0	0	0	0	0	0	0	1	0	1	0	0
LePn.004A3																																						1	1	1	1	1	1	1	1	1	1	1	1
LePn.004A7	1	1	1	1	1	0	0	0	1	1	1	1	1	1	1	1	1	1	1	0	1	1	0	1	1	1	0	1	0	0	1	0	0	1	1	1	1	1	1	0	0	1	0	1	1	1	1	1	1
LePn.004B12	1	0	0	1	1	1	1	0	1	1	1	0		0	0	1	1	1	1	0	1	1	0	0	1	1	1	0	1	1	1	1	0	1	0	0	0	1	1	1	0	1	0	0	1	0	1	0	1
LePn.004C4	0	0	0	1	1	1	1	0	0	0	0	0	0	0	0	1	1	1	1	1	0	0	1	0	0	1	1	0	1	1	0	1	0	0	0	1	0	1	1	1	1	0	1	1	1	1	1	1	1
LePn.004D2	1	0	0	1	1	0	0	1	0	1	1	0	0	0	0	1	1	1	1	0	1	1	1	0	1	1	1	0	1	0		0	1	0	0	1	0		1	0	1	1	1		1	1	1	1	1
LePn.004D3	1	1	1	1	1	1	1	1	1	1	1	1	0	1	1	1	1	1	1	1	1	1	1	1	1	1	1	1	1	1		0	1	1	1	1	1	1	1	0	1	1	1	1	1	0	1	1	1
empty																																															1	1
LePn.004D12	1	1	1	1	1	1	1	1	1	1	1	1		1	1	1	1	1	1	1	1	1	1	1	1	1		1	1			1	0	1	1	1	1	1	1	1	1	1	0	1	1	1	1	1	1
LePn.004E8	0	1	0	1	1	0	0	0	0	0	0	1		0	0	1	1	1	1	0	0	0	0	0	0	0	0	0	0	0		0	0	0	1	1	1	0	1	0	1	0	1	0	1	0	1	0	0
LePn.004E9	0	0	0	0	0	0	0	1	0	0	0	0		0	0	0	0	0	0	0	0	0	0	1	0	0	0	0	0	1		0	1	0	1	0	1	0	0	0	0	0	0	0	0	0	0	0	0
LePn.004F3	0	1	0	1	0	1	1	1	1	0	0	1		1	1	0	0	0	1	0	0	1	1	0	0	1	1	1	0	1	0	1	0	1	1	1	1	1	1	1	0	1	0	1	1	1	1	1	1
LePn.004F7	0	0	0	0	0	0	0	1	0	0	0	0	0	0	0	0	0	0	0	0	0	0	0	0	0	0	0	0	0	0	0	0	1	0	0	0	0	0	0	0	0	0	0	0	0	0	0	0	0
LePn.004G2	1	0	0	0	0	1	1	1	1	1	1	0		0	0	0	0	0	0	0	1	1	0	0	1	0	0	0	0	1	1	1	1	1	1	0	1	1	0	1	0	1	0	1	0	1	0	1	0
LePn.004G3-a	1	0	0	1	1	1	1	0	1	1	1	0	0	0	0	1	1	1	1	1	1	1	1	1	1	1	1	0	1	1	1	1	0	1	1	1	1	1	1	1	1	1	1	0	1	0	1	0	1
LePn.004G3-b	0	0	0	1	0	0	0	0	1	0	0	0	0	0	0	0	0	0	0	0	0	0	0	1	0	0	0	0	0	0	0	0	0	1	1	0	1	0	1	0	0	0	0	0	0	0	0	0	1
LePn.004G3-c	0	0	0	0	0	0	0	0	1	0	0	0	0	0	0	0	0	0	0	0	0	0	0	1	0	0	0	0	0	0	0	0	0	1	1	0	1	0	0	0	0	0	0	0	0	0	0	0	0
LePn.004G6	0	0	0	0	0	0	0	0	0	0	0	0	0	0	0	0	0	0	0	0	0	0	0	1	0	0	0	1	0	0	0	0	0	0	1	0	1	0	0	0	0	0	0	0	0	0	0	0	0
LePn.004G7-a	1	1	1	1	1	1	1	1	0	1	1	1	1	1	1	1	1	1	1	0	1	1	1	1	1	0	0	0	1	1	1	1	1	0	1	1	1	1	0		0	1	1	1	1	1	1	1	1
LePn.004G7-b	1	1	1	1	0	1	1	0	0	1	1	0	0	1	1	1	1	0	0	0	1	1	0	0	0	0	0	0	1	1	1	1	1	0	1	0	0	1	0		0	1	0	0	0	0	0	0	0
LePn.004G10-a	1	1	1	1	1	1	1	1	1	1	1	1	1	1	1	1	1	1	1	0	1	1	1	1	1	1	1	1	1	1	1	1	1	1	1	1	1	1	1	1	1	1	1	1	1	1	1	1	1
LePn.004G10-b	0	1	0	0	0	0	0	0	0	0	0	0	0	0	0	0	0	0	0	0	0	0	1	0	0	0	1	0	0	0	0	0	1	1	0	0	0	0	0	0	1	0	1	0	0	0	0	0	1
LePn.005B8-a	1	0	0	1	1	1	1	0	1	1	1	0	0	0	0	1	1	1	1	1	1	1	1	1	1	1	1	0	1	1	1	1	0	1	1	1	1	1	1	1	1	1	1	0	1	0	1	0	1
LePn.005B8-b	1	0	0	1	1	1	1	0	1	1	1	0	0	0	0	1	1	1	1	1	1	1	1	0	1	1	1	0	1	1	1	1	0	1	1	1	1	1	1	1	0	1	0	0	1	0	1	0	1
LePn.005E9	1	0	0	1	1	1	1	0	1	1	1	0	0	0	0	1	1	1	1	0	1	1	1	0	1	1	1	0	1	1	1	1	0	1	1	1	1	1	1	1	0	1	0	0	1	0	1	0	1
LePn.005E11																																						0	0	0	0	0	0	0	1	0	1	0	0
LePn.005F9																																						1	1	1	1	1	1	1	1	1	1	1	1
LePn.005G5	0	1	1	0	0	1	1	0	1	0	0	1	1	1	1	0	0	0	0	1	0	0	1	0	0	1	0	1	0	1	0	1	0	1			1	1	1	1	0	0	0	1	0	1	0	1	1
empty																																						1	1	1	1	1	1	1	1	1	1	1	1
LePn.005G9																																						0	1	1	1		0	0	0	0	0	1	1
LePn.005H4															0					1	1	1	1	1	1	1	1	1	1	1	1	1	1	1	0	0	1	1	1	1	1	1	1	1	1	1	1	1	1
LePn.005H6	0	0	0	0	0	1	0	0	0	0	0	0		0	0	0	0	0	0	1	0	1	0	0	0	0	0	0	0	0		0	0	0	0	0	0	0	0	0	0	0	0	0	0	0	0	0	0
LePn.006A8	1	1	0	0	1	0	0	1	0	1	1	1	1	0	0	0	0	1	1	0	1	1	1	0	1	1	1	0	1	0	0	0	1	0	0	1	0	0	1	0	1	1	1	1	1	1	1	1	1
LePn.006A9	0	1	1	0	0	0	0	0	0	0	0	1	1	1	1	0	0	0	0	0	0	0	0	0	0	1	0	0	0	0	0	0	0	0	0	0	0	0	0	0	0	0	0	0	0	0	0	0	0
LePn.006A12	0	0	0	0	0	0	0	0	0	0	0	0	0	0	0	0	0	0	0	0	0	0	1	0	0	1	0	1	0	0	0	0	0	0	0	1	0	0	1	0	0	0	0	0	0	0	0	0	1
LePn.006B4	0	0	0	1	1	0	0	0	0	0	0	0		0	0	1	1	1	1	0	0	0	1	0	0	0	0	0	0	0		0	0	0	0	0	0	0	0	0	0	0	0	0	1	0	0	0	0
LePn.006B6	1	1	1	1	1	1	1	1	0	1	1	1		1	1	1	1	1	1	1	0	1	1	1	0	1	0	1	1	1		1			1		1	1	1	1	1	1	1	1	1	1	1	1	1
LePn.006C11	0	0	0	0	0	0	0	0	0	0	0	0		0	0	0	0	0	0	0	0	1	0	0	0	0	1	0	1	0	0	0	0	0	0	0	0	0	0	0	0	0	1	0	1	0	1	0	0
LePn.006D2	0	0	0	0	0	0	0	0	0	0	0	0		0	0	0	0	0	0	1	0	1	0	0	0	0	0	0	0	0		0	0	0	0	0	0	0	0	0	0	1	1	0	1	0	1	0	0
LePn.006D6	1	1	1	1	1	1	1	1	1	1	1	1		1	1	1	1	1	1	1	1	1	1	1	1	1	1	1	1	1	1	1	1	1	1	1		1	1	1	1		1	1	1	1	1	1	1
LePn.006F1	0	1	0	0	0	0	0	0	0	0	0	1		0	0	0	0	0	0	1	0	0	0	0	0	0	1	0	1	0	0	0	0	0	0	0	0	0	0	0	0	0	0	0	0	0	0	0	0
LePn.006F3	0	0	0	0	0	0	0	0	0	0	0	0		0	0	0	0	0	0	0	0	1	0	0	0	0	0	0	0	0	0	0	0	0	0	0	0	0	0	0	0	0	0	0	0	0	0	0	0
LePn.006G2	1	0	0	1	1	1	1	1	1	1	1	0	0	0	0	1	1	1	1	1	1	1	0	1	1	0	1	1	1	0	1	1	1	1	1	0	0	1	1	1	1	1	1	1	1	1	1	1	0
LePn.006G5	1	1	1	1	1	1	1	0	1	1	1	1	0	1	1	1	1	1	1	0	1	1	0	1	1	0	1	0	1	1	1	0	0	1	1	0	1	1	0	1	1	1	1	1	1	1	1	1	0
empty																																																	1
LePn.006G8	0	0	0	0	0	0	0	0	0	0	0	0	0	0	0	0	0	0	0	0	0	0	0	0	0	0	0	0	0	0		0	0	0	0	0	0	0	0	0	0	0	0	0	0	0	0	0	0
LePn.006H2	0	1	0	0	0	0	0	0	0	0	0	1	1	0	0	0	0	0	0	0	0	0	0	1	0	0	0	0	0	0	0	0	0	0	1	0	1	0	0	0	0	0	0	0	0	0	0	0	0
LePn.006H11	0		1	1	0	0	0	1	0	0	0	1	1	1	1	1	1	0	0	0	0	0	0	0	1	0	1	1	1	0	0	0	1	0	0	0	0	0	0	0	1	0	1	0	1	0	1	0	0
LePn.007B1	0	1	1	0	0	1	1	1	1	0	0	1	1	1	1	0	0	0	0	0	0	0	1	1	0	1	0	0	0	1	0	1	1	1	1	1	1	1	1	1	1	0	1	1	0	1	0	1	1
LePn.007B2	0	1	1	1	1	0	0	0	0	0	0	1	1	1	1	1	1	1	1	1	0	0	0	1	0	0	0	1	0	0	0	0	0	0	0	0	0	0	0	0	1	0	0	0	1	0	0	0	0
LePn.007B7																																						1	1	1	1	1	1	1	1	1	1	1	1
LePn.007B8	0	0		1	1	0	0	0	0	0	0	0	0	0	0	1	1	1	1	0	0	0	0	0	0	0	0	0	0	0		0	0	0	0	0	0	0	0	0	1	0		0	1	0	1	0	0
LePn.007B12	0	0	0	0	0	0	0	0	0	0	0	0		0	0	0	0	0	0	1	0	0	0	0	0	0	0	0	0	0	0	0	0	0	0	0	0	0	0	0	0	0	0	0	0	0	0	0	0
LePn.007C6	1	1	0	1	1	0	0	0	1	1	1	1	1	0	0	1	1	1	1	0	1	1	1	0	1	0	1	0	1	0	1	0	0	1	1	0	1	0	0	0	0	1	0	0	1	0	0	0	0
LePn.007C9	1	0	0	0	1	0	0	0	0	1	1	0	0	0	0	0	0	1	1	0	1	1	1	0	0	1	0	1	0	0	1	0	0	0	0	1	0	0	1	0	0	1	0	1	0	1	0	1	1
LePn.007C10-a	0	0	0	0	0	0	0	0	0	0	0	0	0	0	0	0	0	0	0	1	0	0	1	0	0	1	1	1	1	0	0	0	0	0	0	1	0	0	1	0	1	0	1	0	0	0	0	0	1
LePn.007C10-b	0	0	0	0	0	0	0	0	0	0	0	0	0	0	0	0	0	0	0	0	0	0	1	0	0	1	0	0	0	0	0	0	0	0	0	1	0	0	1	0	0	0	0	0	0	0	0	0	1
LePn.007D5																																						1	1	1	1	1	1	1	1	1	1	1	1
LePn.007D9	1	1	1	0	0	0	0	0	1	1	1	1	1	1	1	0	0	0	0	0	0	1	0	1	1	1	0	0	0	0	0	0	0	1	0	1	0	1	0	0	0	1	0	0	0	0	0	0	0
LePn.007E1	1	1	0	0	0	0	0	0	0	1	1	1	1	0	0	0	0	0	0	0	0	0	0	0	0	0	0	0	0	0	0	0	0	0	0	0	0	0	0	0	0	1	1	0	1	0	1	0	0
LePn.007E9	1	1	1	1	1	1	1	1	0	1	1	1	0	1	1	1	1	1	1	1	1	1	0	1	1	0	1	1	1	1	1	1	1	0	1	0	1	1	0	1	1	1	1	1	1	1	1	1	0
empty																																						1	1	1	1	1	1	1	1	1	1	1	1
LePn.007G4	0	0	0	0	0	0	0	0	1	0	0	0		0	0	0	0	0	0	0	0	0	0	0	0	0	0	0	0	0	0	0	0	1	0	0	0	0	0	0	0	0	0	0	0	0	0	0	0
LePn.007G6	0	1	1	0	0	1	1	0	0	0	0	1		1	1	0	0	0	0	0	0	0	1	1	0	1	0	0	0	1	0	1	0	0	0	1	0	1	1	1	0	0	0	1	0	1	0	1	1
LePn.007G7	0	0	0	0	0	0	0	0	0	0	0	0	0	0	0	0	0	0	0	1	0	0	0	0	0	1	0	0	0	0	0			0	0		0	0	0	0	0	0	0	0	0	0		0	1
LePn.007H4	0	1	1	0	0	1	1	1	1	0	0	1		1	1	0	0	0	0	0	0	0	0	1	0	0	0	0	0	1	0	1	1	1	1	0	1	1	0	1	0	0	0	1	0	1	1	1	0
LePn.007H6-a	1	1	1	1	1	0	0	0	1	1	1	1	1	1	1	1	1	1	1	1	1	1	0	1	1	0	1	1	1	0	1	0	0	1	1	0	1	0	0	0	0	1	1	0	1	0	1	0	0
LePn.007H6-b	0	0	1	0	0	0	0	0	1	0	0	0	0	1	1	0	0	0	0	0	0	0	0	1	0	0	0	0	0	0	0	0	0	1	0	0	0	0	0	0	0	0	0	0	0	0	0	0	0
LePn.007H8	1	0	1	1	1	1	1	0	1	1	1	0	0	1	1	1	1	1	1	0	1	0	1	1	1	1	1	0	1	1	1	1	0	1	1	1	1	1	1	1	0	1	0	0	1	0	1	0	1
LePn.007H10																																						1	1	1	1	1	1	1	1	1	1	1	1
LePn.007H11	0	1	1	1	0	0	0	0	1	0	0	1	1	1	1	1	1	0	0	0	1	1	1	1	1	1	1	0	1	0	1	0	0	1	0	1	0	0	1	0	0	1	0	1	1	1	1	1	1
LePn.008A8	0	0	1	1	1	1	1	0	0	0	0	0	0	1	1	1	1	1	1	0	1	1	1	1	1	1	1	0	1	1	1	1	0	0	1	1	0	1	1	1	0	1	0	0	1	0	1	0	1
LePn.008B11	1	1	1	1	1	1	1	1	0	1	1	1	1	1	1	1	1	1	1	1	1	0	0	0	1	1	1	1	1	1	0	0	1	0	0	0	0	1	1	0	1	1	1	1	1	1	1	1	1
LePn.008C7	0	0	1	1	1	1	1	0	0	0	0	0	0	1	1	1	1	1	1	0	0	0	1	1	0	1	1	0	1	1	0	1	0	1	1	1	1	1	1	1	0	0	0	0	1	0	1	0	1
LePn.008C8	1	0	0	0	0	1	1	0	1	1	1	0	0	0	0	0	0	0	0	0	1	1	0	1	1	0	0	0	0	1	1	1	0	1	1	0	1	1	0	1	0	1	0	1	0	1	1	1	0
LePn.008D6	0	0	0	0	0	0	0	0	0	0	0	0	0	0	0	0	0	0	0	1	0	0	1	1	0	0	0	1	1	0	0	1	0	0	1	1	1	0	1	0	0	0	0	0	0	0	0	0	1
LePn.008D9-a	0	0	0	0	0	0	0	0	0	0	0	0	0	0	0	0	0	0	0	0	0	0	1	0	1	1	0	0	0	0	0	0	0	0	0	0	0	0	0	0	0	0	0	0	0	0	0	0	1
LePn.008D9-b	0	0	0	0	0	0	0	0	0	0	0	0	0	0	0	0	0	0	0	0	0	0	1	0	1	1	0	0	0	0	0	0	0	0	0	0	0	0	0	0	0	0	0	0	0	0	0	0	1
LePn.008D11	0	1	1	0	0	0	0	0	1	0	0	1	1	1	1	0	0	0	0	1	0	0	0	1	0	0	0	1	0	0	0	0	0	1	1	0	1	0	0	0	0	0	0	0	0	0	0	0	0
empty																																						1		1				1			1	1
LePn.008D12	1	1	1	1	1	1	1	1	1	1	1	1	1	1	1	1	1	1	1	1	1	1	1	1	1	1	1	1	1	1	1	1	1	1	1	1	1	1	1	1	1	1	1	1	1	1	1	1	1
LePn.008E6	1	0	0	0	0	0	0	0	0	0	0	0	0	0	0	0	0	0	0	0	0	0	1	0	0	1	0	0	0	0	0	0	0	0	0	1	0	0	1	0	0	0	0	0	0	0	0	0	1
LePn.008E11	1	0	0	1	1	0	0	0	0	1	1	0	0	0	0	1	1	1	1	0	1	1	0	0	1	0	1	0	1	0	1	0	0	0	0	0	0	0	0	0	1	1	1	0	1	0	1	0	0
LePn.008F2	0	1	1	1	0	0	1	0	1	0	0	1	1	1	1	1	0	0	0	0	0	0	0	0	0	0	0	0	0	0	0	1	0	0	0	0	0	0	0	0	0	0	0	0	1	0	0	0	0
LePn.008F7	1	1	1	1	1	1	1	1	1	1	1	1	1	1	1	1	1	1	1	1	1	1	1	1	1	1	1	1	1	1	1	1	1	1	1	1	1	1	1	1	1	1	1	1	1	1	1	1	1
LePn.008G7-a	0	0	0	0	0	0	0	0	1	0	0	0	0	0	0	0	0	0	0	0	0	0	0	1	1	0	0	1	0	0	0	0	0	1	1	0	1	0	0	0	0	0	0	0	0	0	0	0	0
LePn.008G7-b	0	0	0	0	0	0	0	0	1	0	0	0	0	0	0	0	0	0	0	0	0	0	0	1	0	0	0	0	0	0	0	0	0	1	1	0	1	0	0	0	0	0	0	0	0	0	0	0	0
LePn.008H9	1	1	1	1	1	1	1	1	1	1	1	1		1	1	1	1	1	1	1	1	1	1	1	1	1	1		1	0	1		1	1	0	0	1	1	1			1	1	1	1	0		1	1
LePn.009A11	1	1	1	1	1	1	1	1	1	1	1	1	1	1	1	1	1	1	1	1	1	1	1	1	1	1	1	1	1	1	1	1	1	1	1	1	1	1	1	1	1	1	1	1	1	1	1	1	1
LePn.009B3	0	0	0	1	1	1	1	0	0	0	0	0		0	0	1	1	1	1	1	0	0	1	0	0	1	1	0	1	1	0	1	0	0	0	1	0	1	1	1	1	0	1	1	1	1	1	1	1
LePn.009B12-a	1	1	1	1	1	1	1	1	1	1	1	1		1	1	1	1	1	1	1	1	1	1	1	1	1	1	0	1	1	1	1	0	1	1	1	1	1	1	1	1	1	1	1	1	1	1	1	1
LePn.009B12-b	1	0	0	0	0	0	0	0	0	1	1	0		0	0	0	0	0	0	0	1	1	0	0	1	0	0	0	0	0	1	0	0	0	0	0	0	0	0	0	0	1	0	0	0	0	0	0	0
LePn.009C5	1	1	1	1	1	1	1	1	1	1	1	1	1	1	1	1	1	1	1	1	1	1	1	1	1	1	1	1	1	1	1	1	1	1	1	1	0	1	1	0	1	1	1	1	1	1	1	1	1
LePn.009C7	0	0	1	0	0	0	0	1	1	0	0	0	0	1	1	0	0	0	0	0	0	0	0	1	0	0	0	0	0	0	0	0	1	1	1	0	1	0	0	0	0	0	0	1	0	1	0	0	0
LePn.009D6																																						1	1	1	1	1	1	1	1	1	1	1	1
LePn.009D8	1	1	1	1	1	0	0	0	1	1	1	1	1	1	1	1	1	1	1	0	1	1	1	1	1	1	1	1	1	0	0	0	0	1	1	1	1	0	1	0	1	1	1	0	1	0	1	0	1
LePn.009D9	0	1	0	0	0	0	0	0	0	0	0	1	1	0	0	0	0	0	0	1	0	0	0	0	0	0	0	0	0	0	0	0	0	0	0	0	0	0	0	0	1	0	0	1	0	1	0	0	0
empty																																						1	1			1					1		1
LePn.009F2-a	1	1	1	1	1	1	1	1	1	1	1	1	1	0	1	1	1	1	1	1	1	0	1	0	0	1	1	1	1	0	0	0	1	1	0	1	1	1	1	0	1	1	1	1	1	1	0	1	1
LePn.009F2-b	0	0	0	0	0	0	0	0	0	0	0	0	0	0	0	0	0	0	0	0	0	0	1	0	0	1	1	0	0	0	0	0	0	0	0	1	0	0	1	0	0	0	0	0	0	0	0	0	1
LePn.009F5	0	1	1	1	0	0	0	0	1	0	0	1	1	1	1	1	1	0	0	0	1	1	1	1	1	1	1	0	1	0	1	0	0	1	0	1	0	0	1	0	0	1	0	1	1	1	1	1	1
LePn.009F12	0	0	0	1	1	0	0	0	0	0	0	0	0	0	0	1	1	1	1	1	0	0	0	0	0	0	1	1	1	0	0	0	0	0	0	0	0	0	0	0	1	0	1	0	1	0	1	0	0
LePn.009G2	1	0	0	1	1	0	0	1	0	1	1	0	0	0	0	1	1	1	1	0	1	1	0	0	1	0	1	0	1	0	1	0	1	0	0	0	0	0	0	0	1	1	1	0	1	0	1	0	0
LePn.009G11																																						1	1	1	1	1	1	1	1	1	1	1	1
LePn.009H2	1	1	0	0	0	1	1	1	1	1	1	1	1	0	0	0	0	0	0	1	0	0	0	1	0	0	1	0	1	1	0	1	1	1	1	0	1	1	0	1	0	0	0	0	0	0	0	0	0
LePn.010A6-a	0	0	0	0	0	0	0	0	0	0	0	0	1	0	0	0	0	0	0	0	0	0	1	0	0	1	1	0	1	0	0	0	0	0	0	1	0	0	1	0	1	0	1	0	0	0	0	0	1
LePn.010A6-b	0	0	0	0	0	0	0	0	0	0	0	0	0	0	0	0	0	0	0	0	0	0	1	0	0	1	1	0	0	0	0	0	0	0	0	1	0	0	1	0	0	0	0	0	0	0	0	0	1
LePn.010A7	1	0	0	1	0	1	1	0	0	1	1	0	0	0	0	1	1	0	0	0	1	1	0	0	1	0	1	1	1	1	0	1		0	0	0	0	1	0	1	1	1	1	1	1	1	1	1	0
LePn.010B2	1	0	1	1	1	1	1	0	1	1	1	0	0	1	1	1	1	1	1	0	1	1	1	1	1	1	1	0	1	1	1	1	0	1	1	1	1	1	1	1	0	1	0	0	1	0	1	0	1
LePn.010B4	0	0	0	0	0	1	1	0	0	0	0	0	0	0	0	0	0	0	0	0	0	0	0	0	0	0	0	0	0	1	0	1	0	0	0	0	0	1	0	1	0	0	0	1	0	1	0	1	0
LePn.010B9	0	0	0	0	0	0	0	0	0	0	0	0	0	0	0	0	0	0	0	0	0	0	1	0	0	1	0	1	0	0	0	0	0	0	0	1	0	0	1	0	0	0	0	0	0	0	0	0	1
LePn.010B11	0	0	1	0	1	1	1	0	0	0	0	0	0	1	1	0	0	1	1	0	0	0	0	1	0	0	0	0	0	1	0	1	0	0	1	0	1	1	0	1	0	0	0	0	0	0	0	0	0
LePn.010B12	0	1	1	1	1	0	0	0	1	0	0	1	0	1	1	1	1	1	1	1	1	1	1	0	1	1	0	1	0	0	1	0	0	1	1	1	0	0	1	0	1	0	1	1	1	1	1	1	1
LePn.010E7	0	1	1	0	0	0	0	0	0	0	0	1	1	1	1	0	0	0	0	0	0	0	0	1	0	0	0	0	0	0	0	0	0	0	1	0	1	0	0	0	0	0	0	0	0	0	0	0	0
LePn.010E8	1	0	0	0	0	0	0	0	0	0	1	0		0	0	0	0	0	0	1	0	0	1	0	0	1	1	0	0	0	0	0	0	0	0	1	0	0	1	0	0	0	0	0	0	1	0	0	1
empty																																							1		1			1	1	1
LePn.010F1	0	1	1	1	1	1	1	0	1	0	0	1	1	1	1	1	1	1	1	0	0	0	0	1	0	0	1	1	1	1	0	1	0	1	1	0	1	1	0	1	1	0	1	0	1	0	1	0	0
LePn.010F4	1	0	0	0	1	0	0	0	0	1	1	0	0	0	0	0	0	1	1	1	1	1	0	1	1	0	0	1	0	0	1	0	0	0	1	0	0	0	0	0	1	1	0	0	0	0	0	0	0
LePn.010F11	0	0	0	0	0	0	0	0	0	0	1	0	0	0	0	1	0	0	0	1	0	0		0	0	0	0		0	0		0	0	0	0	0	0	0	0	0	0	0	0	0	0	0		0	0
LePn.010G5	1	0	0	0	1	0	0	0	0	1	1	0	0	0	0	0	0	1	1	1	1	1	0	1	1	0	0	1	0	0		0	0	0	1	0	1	0	0	0	1	1	0	0	0	0	0	0	0
LePn.010G11	0	0	1	0	0	0	0	1	1	0	0	0	0	1	1	0	0	0	0	0	0	0	0	1	0	0	0	0	0	0	0	0	1	1	1	0	1	0	0	0	0	0	0	1	0	1	0	1	0
LePn.010G12																																						1	1	1	1	1	1	1	1	1	1	1	1
LePn.010H2	1	0	0	0	0	0	0	0	1	1	1	0	0	0	0	0	0	0	0	1	1	1	0	0	1	0	1	0	0	0		0	0	1	0	0	0	0	0	0	0	1	0	0	0	0	0	0	0
LePn.010H7	0	0	0	0	0	0	0	0	0	0	0	0	0	0	0	0	0	0	0	1	0		1	0	0	1	0	1	0	0	0	0	0	0	0	1	0	0	1	0	0	0	0	0	0	0	0	0	1
LePn.011A1-a	1	1	1	1	1	0	0	0	1	1	1	1	1	1	1	1	1	1	1	0	1	1	0	1	1	1	1	0	0	0	1	0	0	1	1	0	1	0	0	0	0	1	0	0	0	0	1	0	0
LePn.011A1-b	1	1	1	0	1	0	0	0	1	1	1	1	0	1	1	0	0	1	1	0	1	0	0	1	1	0	0	0	0	0	1	0	0	1	1	0	1	0	0	0	0	1	0	0	0	0	1	0	0
LePn.011A2-a	0	0	0	1	1	0	0	1	0	0	0	0	0	0	0	1	1	1	1	0	0	1	1	0	0	0	1	0	1	0	0	0	1	0	0	0	0	0	0	0	0	1	1	0	1	0	1	0	0
LePn.011A2-b	0	0	0	0	0	0	0	1	0	0	0	0	0	0	0	0	0	0	0	0	0	1	0	0	0	0	1	0	1	0	0	0	1	0	0	0	0	0	0	0	0	0	0	0	0	0	1	0	0
LePn.011A8	0	1	1	1	1	1	1	1	0	0	0	1	1	1	1	1	1	1	1	0	0	0	1	0	0	1	1	1	1	1	0	1	1	0	0	1	0	1	1	1	1	0	1	1	1	1	1	1	1
LePn.011A9	1	1	1	1	1	1	1	1	1	1	1	1	1	1	1	1	1	1	1	1	1	1	1	1	1	1	1	1	1	1	1	1	1	1	1	1	1	1	1	1	1	1	1	1	1	1	1	1	1
LePn.011B2	1	1	1	1	1	1	1	1	1	1	1	1	1	1	1	1	1	1	1	1	1	1	1	1	1	1	1	1	1	1	1	1	1	1	1	1	1	1	1	1	1	1	1	1	1	1	1	1	1
LePn.011B3	1	1	0	0	0	1	1	1	1	1	1	1	1	0	0	0	0	0	0	1	0	0	0	1	0	0	1	0	1	1	0	1	1	1	1	0	1	1	0	1	0	0	0	0	0	0	0	0	0
LePn.011B10																																						1	1	1	1	1	1	1	1	1	1	1	1
empty																																							1		1			1		1	1
LePn.011C1	1	0	0	1	1	1	1	1	0	1	1	0	0	0	0	1	1	1	1	1	1	1	1	0	1	1	1	0	1	1	1	1	1	0	0	1	0	1	1	1	1	1	1	0	1	0	1	0	1
LePn.011C5	0	0	0	1	1	0	0	0	0	0	0	1	0	0	0	1	1	1	1	1	0	0	0	1	0	0	0	0	0	0	0	0	0	0	1	0	0	0	0	0	0	0	1	0	1	0	1	0	0
LePn.011D5	1	0	0	0	1	0	0	0	1	1	1	0	0	0	0	0	0	1	1	1	1	1	0	1	1	0	0	1	0	0	1	0	0	0	1	0	1	0	0	0	1	1	0	0	0	0	0	0	0
LePn.011D11	0	1	1	1	0	0	0	0	1	0	0	1	0	1	1	1	1	0	0	0	1	1	1	1	1	1	1	0	1	0	1	0	0	1	0	1	0	0	1	0	0	1	0	0	1	0	1	0	1
LePn.011E2	1	1	1	1	1	0	0	0	1	1	1	1	1	1	1	1	1	1	1	1	1	1	1	1	1	1	1	1	1	0	1	0	0	1	1	1	1	0	1	0	1	1	1	0	1	0	1	0	1
LePn.011E5	1	0	0	1	1	1	1	0	1	1	1	0	1	0	0	1	1	1	1	0	1	1	1	0	1	1	1	0	1	1	1	1	0	1	1	1	1	1	1	1	0	1	0	0	1	0	1	0	1
LePn.011F9																																						1	1	1	1	1	1	1	1	1	1	1	1
LePn.011G11	1	0	0	1	1	1	1	1	1	1	1	0	0	0	0	1	1	1	1	1	1	1	1	0	1	1	1	1	1	1	1	1	1	1	0	1	0	1	1	1	1	1	1	1	1	1	1	1	1
LePn.011H3																																						1	1	1	1	1	1	1	1	1	1	1	1
LePn.012A3	1	0	0	0	0	0	0	1	0	1	1	0	0	0	0	0	0	0	0	1	1	1	0	0	1	0	0	0	0	0		0	1	0	0		0	0	0	0	0	1	0	1	0	1	0	1	0
LePn.012A12	1	1	1	1	1	0	0	1	1	1	1	1	1	1	1	1	1	1	1	1	1	1	0	1	1	0	0	0	0	0		0	1	1	1	0	1	0	0	0	0	1	0	0	1	0	1	0	0
LePn.012B6	1	1	1	1	1	1	1	1	1	1	1	1	1	1	1	1	1	1	1	1	1	1	1	1	1	1	1	1	1	1	1	1	1	1	1	1	1	1	1	1	1	1	1	1	1	1	1	1	1
LePn.012C5																																						1	1	1	1	1	1	1	1	1	1	1	1
LePn.012D6	1	1	1	1	1	1	1	1	1	1	1	1	1			1	1	1	1	1	1	1	1	1	1	1	1	0	1	1	0	1	1	1	1	1	1	1	1	1	1	1	1	1	1	1	1	1	1
LePn.012E6	0	1	1	1	1	1	1	1	1	0	0	1	1	1	1	1	1	1	1	1	0	0	1	1	0	1	1	1	1	1	0	1	1	1	1	1	1	1	1	1	1	0	1	1	1	1	1	1	1
empty																																						1				1	1	1				1	1
LePn.012F3	0	0	0	0	0	0	0	0	0	0	0	0	0	0	0	0	0	0	0	1	0	0	0	0	0	0	0	0	0	0	0	0	0	0	0	0	0	0	0	0	0	0	0	0	0	0	0	0	0
LePn.012F12	0	1	1	0	0	0	0	0	0	0	0	1	1	1	1	0	0	0	0	0	0	0	0	1	0	1	0	0	0	0		0	0	0	0				0		0	1	0	0	0	0	0	0	0
LePn.012G1	1	1	1	1	1	1	1	1	1	1	1	1	1	1	1	1	1	1	1	0	1	1	0	1	1	0	1	0	1	1	1	1	1	1	1	0	1	1	0	1	1	1	1	1	1	1	1	1	0
LePn.012G8	0	1	1	0	1	0	0	1	1	0	0	1	1	1	1	0	0	1	1	0	0	0	1	1	0	1	0	0	0	0	0	0	1	1	0	1	0	0	1	0	0	0	0	0	0	0	0	0	1
LePn.012H3	1	1	1	1	1	1	1	1	1	1	1	1	1	1	1	1	1	1	0	1	1	1	1	1	1	1	1	1	1	1	0	1	1	1	1	1	1	1	1	1	1	1	0	1	1	1	0	1	1
LePn.012H6	1	1	0	0	0	0	0	1	0	1	1	1	1	0	0	0	0	0	0	0	0	0	0	0	0	0	1	0	1	0	0	0	1	0	0	0	0	0	0	0	0	1	1	0	1	0	1	0	0
LePn.012H9	1	1	1	1	1	1	1	1	1	1	1	1	1	1	1	1	1	1	1	1	1	1	1	1	1	1	1	1	1	1	1	1	1	1	1	1	1	1	1	1	1	1	1	1	1	1	1	1	1
LePn.013A9	1	1	1	1	1	1	1	1	1	1	1	1	0	1	1	1	1	1	1	1	1	1	1	1	1	1	1	1	1	1	1	1	1	1	1	1	1	1	1	1	1	1	1	1	1	1	1	1	1
LePn.013A11	0	0	0	1	1	0	0	1	0	0	0	0	0	0	0	1	1	1	1	1	0	1	1	0	0	0	1	0	1	0	0	0	1	0	0	0	0	0	0	0	0	1	1	0	1	0	1	0	0
LePn.013E5-a	1	0	0	1	1	1	1	0	1	1	1	0	0	0	0	1	1	1	1	1	1	1	1	0	1	1	1	0	1	1	1	1	0	1	1	1	1	1	1	1	0	1	0	0	1	0	1	0	1
LePn.013E5-b	0	0	0	0	1	1	1	0	0	0	0	0	0	0	0	0	0	1	1	0	0	0	0	0	0	0	0	0	0	1	0	1	0	0	1	0	1	1	0	1	0	0	0	0	0	0	0	0	0
LePn.013E11	0	0	0	0	0	0	0	0	0	0	0	0	0	0	0	0	0	0	0	0	0	0	0	0	0	0	0	0	0	0	0	0	0	0	0	0	0	0	0	0	0	0	0	0	0	0	0	0	0
LePn.013G7																																						1	0	1	1	1	1	1	1	1	1	1	0
LePn.013G12	1	1	1	1	1	1	1	1	1	1	1	1	1	1	1	1	1	1	1	1	1	1	0	1	1	0	1	1	1	1	1	1	1	1	1	0	1	1	0	1	1	1	1	1	1	1	1	1	0
LePn.013H2	0	0	0	0	0	0	0	0	1	0	0	0	0	0	0	0	0	0	0	0	0	0	0	0	0	0	0	0	0	0	0	0	0	1	0	0	0	0	0	0	0	0	0	0	1	0	0	0	0
LePn.013H3	0	0	0	0	0	0	0	0	0	0	0	0	0	0	0	0	0	0	0	0	0	0	1	0	0	1	0	0	0	0	0	0	0	0	0	1	0	0	1	0	0	0	0	0	0	0	0	0	1
empty																																												1	1			1
LePn.013H8	0	0	0	0	1	1	1	0	1	0	0	0	0	0	0	0	0	1	1	1	0	0	1	0	0	1	0	0	0	1		1	0	0	1		0	1	1	0	0	0	0	0	0	0	0	0	1
LePn.014A3	0	0	0	0	1	0	0	0	0	0	0	0	0	0	0	0	0	1	1	0	0	0	0	0	0	0	1	0	1	0		0	0	0	0		0	0	0	0	1	0	1	0	0	0	0	0	0
LePn.014A5																																						1	1	1	1	1	1	1	1	1	1	1	1
LePn.014B2	0	0	1	1	1	1	1	0	0	0	0	0	0	1	1	1	1	1	1	0	1	1	1	1	1	1	1	0	1	1	1	1	0	0	1	1	1	1	1	1	0	1	0	0	1	0	1	0	1
LePn.014B8																																						1	1	1	1	1	1	1	1	1	1	1	1
LePn.014C5	1	1	1	1	1	1	1	1	1	1	1	1	1	1	1	1	1	1	1	1	1	1	1	1	1	1	1	1	1	1	1	1	1	1	1	1	1	1	1	1	1	1	1	1	1	1	1	1	1
LePn.014C11-a	1	1	1	1	1	1	1	1	1	1	1	1	1	1	1	1	1	1	1	1	1	1	1	1	1	1	1	1	1	1	1	1	1	1	1	1	1	1	1	1	1	1	1	1	1	1	1	1	1
LePn.014C11-b	0	0	0	0	0	0	0	0	0	0	0	0	0	0	0	0	0	0	0	1	0	0	0	0	0	0	1	0	0	0	0	0	0	0	0	0	0	0	0	0	0	0	0	0	0	0	0	0	0
LePn.014D8	1	0	0			1	1	0	1			0	0	0	0			1	1	1	1	1	1	0	1	1	1	0	1	1	1	1	0	1	1	1	1	1	1	1	1	1	0	0	1	0	1	0	1
LePn.014D9	1	0	0	1	1	0	0	1	0	1	1	0	0	0	0	1	1	1	1	0	1	1	0	0	1	0	1	0	1	0	1	0	1	0	0	0	0	0	0	0	1	1	1	0	1	0	1	0	0
LePn.014F2																																						1	1	1	1	1	1	1	1	1	1	1	1
LePn.014F6	0	0	0	0	0	0	0	0	0	0	0	0	0	0	0	0	0	0	0	0	0	1	0	0	0	0	0	0	0	0	0	0	0	0	0	0	0	0	0	0	0	1	0	0	0	0	0	0	0
LePn.014H3	0	0	0	0	0	0	0	0	0	0	0	0	0	0	0	0	0	0	0	0	0	1	0	0	0	0	0	0	0	0	0	0	0	0	0	0	0	0	0	0	0	0	0	0	0	0	0	0	0
LePn.014H7	0	1	1	0	0	0	0	0	0	0	0	1	1	1	1	0	0	0	0	1	0	0	0	0	0	1	0	0	0	0	0	0	0	0	0	0	0	0	0	0	0	0	0	0	0	0	0	0	0
LePn.014H11	1	1	0	1	1	0	0	0	1	1	1	1	1	0	0	1	1	1	1	0	1	1	1	0	1	0	1	0	1	0	1	0	0	1	1	0	1	0	0	0	0	1	0	0	1	0	0	0	0
LePn.015A8	1	0	0	0	0	0	0	0	0	1	1	0	0	0	0	0	0	0	0	0	0	0	1	0	1	1	0	0	0	0	0	0	0	0	0	0	1	1	0	0	0	0	0	0	0	0	0	0	1
empty																																							1	1				1			1	1	1
LePn.015A10	0	0	1	0	1	1	1	0	1	0	0	0	0	1	1	0	0	1	1	1	0	0	0	1	0	0	1	0	1	1	0	1	0	1	0	0	0	1	0	1	1	0	1	1	0	1	1	1	0
LePn.015B1	0	1	1	1	1	1	1	0	1	0	0	1	1	1	1	1	1	1	1	1	1	1	1	1	1	1	1	0	1	1	1	1	0	1	1	1	1	1	1	1	1	1	1	1	1	1	1	1	1
LePn.015B2	0	1	0	1	1	0	0	0	0	0	0	1		0	0	1	1	1	1	0	0	0	0	0	0	1	0	0	0	0	0	0	0	0	1	1	1	0	1	0	1	0	1	0	1	0	0	0	1
LePn.015B5	0	0	0	0	0	0	0	0	0	0	0	0	0	0	0	0	0	0	0	0	0	1	1	0	1	0	1	0	1	0	1	0	0	0	0	0	0	0	0	0	0	1	0	0	0	0	0	0	0
LePn.015B9	1	0	0	0	0	0	0	1	0	1	1	0	0	0	0	0	0	0	0	0	1	1	0	0	0	0	0	0	0	0	1	0	1	0	0	0	0	0	0	0	0	1	0	0	0	0	0	0	0
LePn.015B10	1	1	1	1	1	1	1	1	1	1	1	1	1	1	1	1	1	1	1	1	1	1	1	1	1	1	1	1	1	1	1	1	1	1	1	1	1	1	1	1	1	1	1	1	1	1	1	1	1
LePn.015C2	0	0	0	0	1	0	0	0	0	0	0	0	0	0	0	0	0	1	1	1	0	0	1	0	0	1	0	1	0	0	0	0	0	0	0		0	0	1	0	0	0	0	0	0	0	0	0	1
LePn.015C6	1	0	1	1	1	1	1	0	1	1	1	0	0	1	1	1	1	1	1	0	1	1	1	1	1	1	1	0	1	1	1	1	0	1	1	1	1	1	1	1	0	1	0	0	1	0	1	0	1
LePn.015C10	1	1	0	0	0	0	0	0	0	1	1	1	1	0	0	0	0	0	0	0	0	0	0	0	0	0	1	0	1	0		0	0	0	0	0	0	0	0	0	0	1	1	0	1	0	1	0	0
LePn.015D6		1	0	1	1	1	1	0	1	0	1	1	0	0	0	1	1	1	1	1	0	0	0	0	1	1	0	0	0	1	0	1	0	1	1	1	0	1	1	1	0	0	1	0	1	0	1	0	1
LePn.015E5																																						1	1	1	1	1	1	1	1	1	1	1	1
LePn.015E11	0	0	0	1	1	0	0	1	0	0	0	0	0	0	0	1	1	1	1	0	0	0	1	0	0	1	1	1	1	0	0	0	1	0	0	1	0	0	1	0	1	0	1	0	1	0	1	0	1
LePn.015F4	1	0	0	0	0	0	0	0	1	1	1	0	0	0	0	0	0	0	0	0	1	1	1	0	1	1	1	0	1	0	1	0	0	1	1	1	1	0	1	0	0	1	0	0	0	0	0	0	1
LePn.015F8	1	0	0	0	0	0	0	0	0	1	1	0	0	0	0	0	0	0	0	0	1	1	0	0	0	0	0	0	0	0	1	0	0	0	0	0	0	0	0	0	0	1	0	0	0	0	0	0	0
LePn.015G3-a	0	0	0	0	1	1	1	0	0	0	0	0	0	0	0	0	0	1	1	0	0	0	1	0	0	1	0	1	0	1	0	1	0	0	0	1	0	1	1	1	0	0	0	0	0	0	0	0	1
LePn.015G3-b	0	0	0	0	0	0	0	0	0	0	0	0	0	0	0	0	0	0	0	0	0	0	1	0	0	1	0	0	0	0	0	0	0	0	0	1	0	0	1	0	0	0	0	0	0	0	0	0	1
empty																																							1						1		1	1
LePn.015G7	1	0	0	0	0	0	0	0	0	1	1	0	0	0	0	0	0	0	0	0	1	1	0	0	0	0	0	0	0	0	1	0	0	0	0	0	0	0	0	0	0	1	0	0	0	0	0	0	0
LePn.015H9	0	1	1	1	0	0	0	0	1	0	0	1	1	1	1	1	1	0	0	0	0	0	0	1	0	0	0	0	0	0	0	0	0	1	1	0	1	1	0	0	0	0	1	1	1	1	1	1	0
LePn.015H11	0	0	0	1	0	0	0	0	0	0	0	0	0	0	0	1	1	0	0	1	0	0	0	0	0	0	0	0	0	0	0	0	0	0	0	0	0	0	0	0	0	0	0	0	1	0	0	0	0
LePn.016A2	0	0	0	0	0	0	0	0	0	0	0	0	0	0	0	0	0	0	0	0	0	0	1	0	1	1	0	0	0	0	0	0	0	0	0	0	0	0	0	0	0	0	0	0	0	0	0	0	1
LePn.016A8-a	0	0	0	0	0	0	0	0	0	0	0	0	0	0	0	0	0	0	0	0	0	0	1	0	0	1	0	1	0	0	0	0	0	0	0	1	0	0	1	0	0	0	0	1	0	1	0	1	1
LePn.016A8-b	0	0	0	0	0	0	0	0	0	0	0	0	0	0	0	0	0	0	0	0	0	0	1	0	0	1	0	0	0	0	0	0	0	0	0	1	0	0	1	0	0	0	0	0	0	0	0	0	1
LePn.016A9	1	1	1	1	1	1	1	1	1	1	1	1	1	1	1	1	1	1	1	1	1	1	1	1	1	1	1	1	1	1	1	1	1	1	1	1	1	1	1	1	1	1	1	1	1	1	1	1	1
LePn.016C8	1	1	0	0	0	0	0	1	0	1	1	1	1	0	0	0	0	0	0	1	0	0	0	0	0	0	1	0	1	0	0	0	0	0	0	0	0	0	0	0	0	1	0	0	1	0	0	0	0
empty																																							1			1		1	1
LePn.016C12	0	0	0	0	0	0	0	1	0	0	0	0	0	0	0	0	0	0	0	0	0	0	0	1	0	0	0	0	0	0	0	0	1	0	1	0	1	0	0	0	0	0	0	0	0	0	0	0	0
LePn.016D8	0	1	1	1	1	1	1	1	1	0	0	1	1	1	1	1	1	1	1	1	0	0	1	1	0	1	1	0	1	1	0	1	1	1	1	1	1	1	1	1	1	0	1	1	1	1	1	1	1
LePn.016E3	0	0	0	0	0	0	0	1	0	0	0	0	0	0	0	0	0	0	0	0	0	1	0	0	0	0	1	0	1	0	0	0	1	0	0	0	0	0	0	0	0	1	1	0	1	0	1	0	0
LePn.016E4																																						1	1	1	1	1	1	1	1	1	1	1	1
LePn.016F8-a	0	1	1	0	1	1	1	1	0	0	0	1	1	0	0	0	0	1	1	1	0	0	1	0	0	0	0	0	0	1	0	1	0	0	1	0	1	1	0	1	1	0	1	1	0	1	0	1	0
LePn.016F8-b	0	0	0	0	1	1	1	0	0	0	0	0	0	0	0	0	0	1	1	0	0	0	0	0	0	0	0	0	0	1	0	1	0	0	1	0	1	1	0	1	0	0	0	0	0	0	0	0	0
LePn.016F9	0	0	0	0	1	1	1	0	0	0	0	0	0	0	0	0	0	1	1	0	0	0	1	0	0	1	0	1	0	1	0	1	0	0	0	1	0	1	1	1	0	0	0	0	0	0	0	0	1
LePn.016F12-a	1	0	0	1	1	1	1	1	1	1	1	0	0	0	0	1	1	1	1	1	1	1	1	0	1	1	1	0	1	1		1	0	1	1	1	1	1	1	1	1	1	0	0	1	0	1	0	1
LePn.016F12-b	0	0	0	1	0	0	0	0	0	0	0	0	0	0	0	1	1	0	0	1	0	0	0	0	0	0	0	0	0	0		0	0	0	0	0	0	0	0	0	1	0	0	0	0	0	0	0	0
LePn.016G6	1	1	1	1	1		1	1	1	1	1	1	1	1	1	1	1	1	1	1	1	1	1	1	1	1	1	1		1		1	1	1	1			1	1	1	1	1	1	1	1	1	1	1	1
empty																																						1			1				1			1
LePn.017A3	1	1	1	1	1	0	0	1	1	1	1	0	1	0	1	1	0	1	1	0	1	1	0	0	1	1	1	1	1	0		1	0	1	1	1	0	0	1	0	1	0	1	1	1	0	1	1	0
LePn.017A7	0	0	0	0	0	0	0	1	0	0	0	0	0	0	0	0	0	0	0	0	0	0	0	1	0	0	0	0	0	0	0	0	1	0	1	0	1	0	0	0	0	0	0	0	0	0	0	0	0
LePn.017A10	1	1	1	1	1	1	1	0	1	1	1	1	1	1	1	1	1	1	1	0	1	1	0	1	1	0	1	0	1	1	1	1	0	1	1	0	1	1	0	1	1	1	1	1	1	1	1	1	0
LePn.017B6	0	0	0	0	0	0	0	0	0	0	0	0	0	0	0	0	0	0	0	1	0	0	1	0	0	1	0	0	0	0	0	0	0	0	0	1	0	0	1	0	0	0	0	0	0	0	0	0	1
LePn.017C4	1	1	0	1	1	0	0	1	0	1	1	1	1	0	0	1	1	1	1	1	1	1	1	0	0	1	1	0	1	0	1	0	1	0	0	1	0	0	1	0	1	1	1	1	1	1	1	1	1
LePn.017D1	1	0	0	0	0	0	0	0	0	1	1	0	0	0	0	0	0	0	0	0	1	1	0	0	1	0	0	0	0	0	1	0	0	0	0	0	0	0	0	0	0	1	0	0	0	0	0	0	0
LePn.017D6	0		0	0	0	0	0			0	0	0	0	0		0	0	0	0	0	0	0	1	0	0	0	0	0	0	0	0	0	0	0	0	0	0	0	0	0	0	0	0	0	0	0	0	0	0
LePn.017E6	0	0	0	0	0	0	0	0	0	0	0	0	0	0	0	0	0	0	0	1	0	0	0	0	0	1	0	0	0	0	0	0	0	0	0	1	0	0	1	0	1	0	1	0	0	0	0	0	1
LePn.017F10	1	1	1	1	1	1	1	1	0	1	1	1	1	1	1	1	1	1	1	1	1	1	1	0	1	1	1	1	1	1	1	1	1	0	0	1	0	1	1	1	1	1	1	1	1	1	1	1	1
LePn.017G1-a	1	0	0	0	1	0	0	0	0	1	1	0	0	0	0	0	0	1	1	1	1	1	0	0	1	0	0	0	0	0	1	0	0	0	1	0	1	0	0	0	1	1	0	0	0	0	0	0	0
LePn.017G1-b	0	0	0	0	0	0	0	0	0	0	0	0	0	0	0	0	0	0	0	1	0	0	0	0	1	0	0	0	0	0	0	0	0	0	1	0	1	0	0	0	1	0	0	0	0	0	0	0	0
LePn.017G4	0	0	0	0	0	0	0	1	0	0	0	0	0	0	0	0	0	0	0	0	0	0	0	1	0	0	0	0	0	0	0	0	1	0	1	0	1	0	0	0	0	0	0	0	0	0	0	0	0
LePn.017G6	0	1	0	0	0	0	0	0	0	0	0	1	1	0	0	0	0	0	0	1	0	0	0	0	0	0	0	0	0	0	0	0	0	0	0	0	0	0	0	0	1	0	1	1	0	1	0	1	0
LePn.017G10	0	0	0	0	0	0	0	1	0	0	0	0	0	0	0	0	0	0	0	0	0	0	0	1	0	0	0	0	0	0	0	0	1	0	1	0	1	0	0	0	0	0	0	0	0	0	0	0	0
LePn.017H2	0	1	1	0	0	1	1	1	0	0	0	1	1	1	1	0	0	0	0	1	0	0	0	1	0	0	0	0	0	1	0	1	1	0	0	0	0	1	0	1	1	0	0	1	0	1	0	1	0
LePn.017H5	0	0	0	0	0	0	0	0	0	0	0	0	0	0	0	0	0	0	0	1	0	0	0	0	0	0	0	0	0	0	0	0	0	0	0	0	0	0	0	0	0	0	0	0	0	0	0	0	0
empty																																								1	1	1		1		1	1		1
LePn.017H9	0	1	1	0	0	1	0	0	1	0	0	1	1	1	1	0	0	0	0	1	0	0	1	1	0	1	1	0	1	0	0	0	0	1	0	1	0	0	1	0	0	1	1	1	0	0	0	0	1
LePn.018A11-a	0	1	1	1	1	1	1	0	1	0	0	1	1	1	1	1	1	1	1	1	1	1	1	1	1	1	1	0	1	1	1	1	0	1	1	1	1	1	1	1	1	1	1	1	1	1	1	1	1
LePn.018A11-b	0	1	0	1	0	0	0	0	0	0	0	1	1	0	0	1	1	0	0	1	0	0	0	0	0	0	0	0	0	0	0	0	0	0	0	0	0	0	0	0	1	0	1	1	0	1	0	1	0
LePn.018A12	0	0	0	0	1	1	1	0	0	0	0	0	0	1	1	0	0	1	1	0	0	0	0	1	0	0	0	0	0	1		0	0	1	1	0	1	1	0	0	0	0	0	0	0	0	0	0	0
LePn.018B6	1	1	1	1	1	1	1	1	0	1	1	1	1	1	1	1	1	1	1	0	1	1	1	1	1	1	1	0	1	1	1	1	1	0	1	1	1	1	1	1	1	1	1	1	1	1	1	1	1
LePn.018C8	0	0	0	0	0	0	0	0	0	0	0	0	0	0	0	0	0	0	0	0	0	0	0	0	0	0	0	0	0	0	0	0	0	0	0	0	0	0	0	0	0	0	0	0	0	0	0	0	0
LePn.018D9	1	0	0	1	1	0	1	0	0	0	0	0	0	0	0	1	1	1	1	0		0	0	0	0	1	0	0	0	1	0	0	0	0	0	0	1	0	1	0	0	1	0	0	1	0	0	0	0
LePn.018F4	0	0	0	0	0	0	0	0	0	0	0	0	0	0	0	0	0	0	0	0	0	0	0	0	0	0	0	0	0	0	0	0	0	0	0	0	0	0	0	0	0	0	0	0	0	0	1	0	0
LePn.018F9-a	0	0	0	0	1	1	1	1	0	0	0	0	0	0	0	0	0	1	1	1	0	1	0	1	0	0	1	1	1	1	0	1	1	0	0	0	0	1	0	1	0	0	0	0	0	0	0	0	1
LePn.018F9-b	0	0	0	0	0	0	1	1	0	0	0	0	0	0	0	0	0	0	1	1	0	1	0	1	0	0	1	1	1	0	0	0	1	0	0	0	0	0	0	0	0	0	0	0	0	0	0	0	0
LePn.018G11-a	0	1	1	1	1	1	1	0	0	0	0	1	1	1	1	1	1	1	1	1	1	1	1	1	1	1	1	0	1	1	0	1	0	0	1	1	1	1	1	1	1	1	1	1	1	1	1	1	1
LePn.018G11-b	0	0	1	1	1	1	1	0	0	0	0	0	0	1	1	1	1	1	1	0	0	0	1	1	0	1	1	0	1	1	0	1	0	0	1	1	1	1	1	1	0	0	0	0	1	0	1	0	1
LePn.018H9	1	0	0	0	0	0	0	0	0	1	1	0	0	0	0	0	0	0	0	1	1	1	0	0	1	0	1	1	1	0	0	0	0	0	0	0	0	0	0	0	1	1	1	0	0	0	0	0	0
LePn.019A5	1	1	0	0	0	0	0	0	0	1	1	1	1	0	0	0	0	0	0	0	0	0	0	0	0	0	0	0	0	0	0	0	0	0	0	0	0	0	0	0	0	0	0	0	1	0	0	0	0
LePn.019A12	1	1	1	1	1	1	1	1	1	1	1	1	1	1	1	1	1	1	1	1	1	1	1	1	1	1	1	1	1	1	1	1	1	1	1	1	1	1	1	1	1	1	1	1	1	1	1	1	1
LePn.019C9	0	0	1	1	1	1	0	1	0	0	0	0	0	1	1	1	1	1	1	1	0	0	1	0	0	1	1	0	1	1	0	1	1	0	0	1	0	1	1	1	1	0	1	1	1	1	0	1	1
LePn.019C12	0	0	0	0	0	0	0	0	0	0	0	0	0	0	0	0	0	0	0	0	0	0	0	0	0	0	0	0	0	0	0	0	0	0	0	0	0	0	0	0	0	0	0	0	0	0	0	0	0
LePn.019D6	0	0	0	1	1	1	1	0	0	0	0	0	0	0	0	1	1	1	1	0	0	0	0	0	1	1	0	0	0	1	0	1	0	0	0	1	0	1	1	1	0	0	1	0	1	0	1	0	1
empty																																														1
LePn.019D11	0	0	0	0	0	0	0	0	0	0	0	0	0	0	0	0	0	0	0	1	0	0	0	0	0	1	0	0	0	0	0	0	0	0	0	1	0	0	1	0	1	0	0	0	0	0	0	0	1
LePn.019G2	1	1	1	1	1	1	1	1	1	1	1	1	1	1	1	1	1	1	1	1	1	1	1	1	1	1	1	1	1	1	1	1	1	1	1	1	1	1	1	1	1	1	1	1	1	1	1	1	1
LePn.019H4	0	0	1	1	1	0	0	0	0	0	0	0	0	1	1	1	1	1	1	0	1	1	1	0	1	1	0	1	0	0	1	0	0	0	0	1	0	0	1	0	1	1	1	1	1	1	1	1	1
LePn.020A5	1	0	0	1	1	1	1	1	0	1	1	0	0	0	0	1	1	1	1	1	1	1	1	0	0	1	1	1	1	1	1	1	1	0	0	1	0	1	1	1	1	1	1	1	1	1	1	1	1
LePn.020B9	0	0	0	1	1	0	0	0	0	0	0	0	0	0	0	1	1	1	1	0	0	0	1	0	0	0	0	0	0	0	0	0	0	0	0	0	0	0	0	0	0	0	0	0	1	0	0	0	0
LePn.020B12		1	0	1	1			1	1	1	1	0		1	1	1	1		1	1	1	1	1	1	1	1	1	1	1	0	1	0	1	1	0		0	1	1	0	1	1	1	1	1	0	1	1	1
LePn.020D4	1	1	1	1	1	1		1	1	1	1	1	1	1	1	1	1	1	1	1	1	1	1	1	1	1	1	1	1	1	1	1	1	1	1	1	0	1	1	1	1	0	1	1	1	1	1	1	1
LePn.020D5	0	0	0	0	0	0		0	0	0	0	0	1	0	0	0	0	0	0	1	0	0	0	0	0	0	0	1	0	0	0	0	0	0	0	0	0	0	0	0	0	0	0	0	0	0	0	0	0
LePn.020D6		0	0	0	0	0		0	0	0	0	0	0	0	0	0	0	0	0	1	0	0	0	0	0	0	0	0	0	0	0	0	0	0	0	0	0	0	0	0	0	0	0	0	0	0	0	0	0
LePn.020D7	0	0	1	0	0	0	0	0	0	0	0	0	0	1	1	0	0	0	0	0	0	1	1	0	1	1	0	0	0	0	0	0	0	0	0	1	0	0	1	0	0	1	0	0	0	0	1	0	1
LePn.020D11-a	1	1	0	0	0	0	1	0	1	1	1		1	0	0	0	0	1	0	1	1	1	0	1	1	0	0	1		1	1	1	0	0	1	0	1	1	0	1	0		0	0	0	0	0	0	1
LePn.020D11-b	0	0	0	0	0	0	1	0	0	0	1		1	0	0	0	0	0	0	1	0	0	0	1	1	0	0	1		0	0	0	0	0	0	0	0	1	0	0	0		0	0	0	0	0	0	0
LePn.020E2	1	0	0	1	1	1	1	1	0	1	1	0	0	0	0	1	1	1	1	1	1	1	1	0	1	1	1	1	1	1	1	1	1	0	0	1	0	1	1	1	1	1	1	1	1	1	1	1	1
LePn.020E12	0	0	0	0	1	0	0	1	0	0	0	0	0	0	0	0	0	1	1	0	0	0	0	0	0	0	1	1	1	0	0	0	1	0	0	0	0	0	0	0	0	0	0	0	0	0	0	0	0
LePn.020F7	0	0	1	0	1	1	1	0	0	0	0	0	0	1	1	0	0	1	1	0	0	0	0		0	0	0	0	0	1	0	1	0	0	1	0	1	1	0	1	0	0	0	0	0	0	0	0	0
LePn.020G4	0	0	0	0	0	0	0	0	0	0	0	0	0	0	0	0	0	0	0	1	0	0	0	0	0	0	1	0	1	0	0	0	0	0	0	0	0	0	0	0	1	0	1	0	0	0	0	0	0
empty																																							1							1
LePn.020H9																																						1	1	1	1	1	1	1	1	1	1	1	1
LePn.020H10-a	1	0	0	0	0	0	0	0	1	1	1	0	1	0	0	0	0	0	0	1	1	1	0	1	1	0	1	1	1	0	1	0	0	1	1	0	1	0	0	0	1	1	1	0	0	0	0	0	0
LePn.020H10-b	0	0	0	0	0	0	0	0	1	0	0	0	0	0	0	0	0	0	0	1	1	1	0	1	1	0	0	1	0	0	1	0	0	1	1	0	1	0	0	0	0	1	0	0	0	0	0	0	0
LePn.021B5	0	1	1	1	1	1	1	1	1	0	0	1	1	1	1	1	1	1	1	1	0	0	1	1	0	1	1	0	1	1	0	1	1	1	1	1	1	1	1	1	1	0	1	1	1	1	1	1	1
LePn.021C6	0	0	0	0	0	0	0	0	0	0	0	0	0	0	1	0	0	0	0	1	0	0	0	0	0	0	0	0	0	0	0	0	0	0	0	0	0	0	0	0	0	0	0	0	0	0	0	0	0
LePn.021E7																																						1	1	1	1	1	1	1	1	1	1	1	1
LePn.021F1	1	0	0	1	1	1	1	0	1	1	1	0	0	0	0	1	1	1	1	0	1	1	1	0	1	1	1	0	1	1	1	1	0	1	1	1	1	1	1	1	0	1	0	0	1	0	1	0	1
LePn.021F4	1	0	0	0	1	0	0	0	0	1	1	0	0	0	0	0	0	1	1	1	1	1	0	1	1	0	0	1	0	0	1	0	0	0	1	0	1	0	0	0	1	1	0	0	0	0	0	0	0
LePn.021G10	1	1	1	0	0	1	1	0	1	1	1	1	1	1	1	0	0	0	0	0	1	1	0	1	1	0	1	0	1	1	1	1	0	1	1	0	1	1	0	1	1	1	1	0	0	0	0	0	0
LePn.021G12	1	0	0	0	0	0	0	0	0	1	1	0	0	0	0	0	0	0	0	0	1	1	0	0	1	0	0	0	0	0	1	0	0	0	0	0	0	0	0	0	0	1	0	0	0	0	0	0	0
LePn.022A6	0	0	0	0	0	0	0	0	0	0	0	0	0	0	0	0	0	0	0	1	0	0	1	0	0	1	0	0	0	0	0	0	0	0	0	1	0	0	1	0	0	0	0	0	0	0	0	0	1
LePn.022A9																																						1	1	1	1	1	1	1	1	1	1	1	1
LePn.022B3	0	1	0	0	0	1	1	1	1	0	0	1	1	0	0	0	0	0	0	0	1	1	0	1	1	0	0	0	0	1	1	1	1	1	1	0	1	1	0	1	0	1	0	1	0	1	0	1	0
LePn.022B7																																						1	1	1	1	1	1	1	1	1	1	1	1
LePn.022E5	1	0	0	0	0	1	1	1	1	1	1	0	0	0	0	0	0	0	0	1	1	1	1	1	1	1	1	0	1	1	1	1	1	1	0	1	0	1	1	1	0	1	1	1	0	1	0	1	1
LePn.022E10	0	0	0	0	0	0	0	0	0	0	0	0	0	0	0	0	0	0	0	1	0	0	0	1	0	0	0	1	0	0	0	0	0	0	1	0	1	0	0	0	0	0	0	0	0	0	0	0	0
empty																																							1					1	1		1		1
LePn.022F9	0	0	0	0	0	0	0	0	1	0	0	0	0	0	0	0	0	0	0	0	0	0	0	1	0	0	0	0	0	0	0	0	0	1	1	0	1	1	0	0	0	0	0	0	0	0	0	0	0
LePn.022F10	0	1	1	0	1	1	1	0	0	0	0	1	1	1	1	0	0	1	1	0	0	0	1	0	0	1	0	1	0	1	0	1	0	0	0	1	0	1	1	1	0	0	0	0	0	0	0	0	1
LePn.022G2	1	1	0	0	0	1	1	1	0	1	1	1	1	0	0	0	0	0	0	1	1	1	0	1	1	0	0	1	0	1		1	1	0	1	0	1	1	0	1	0	1	0	0	0	0	0	0	1
LePn.022G4	1	1	1	1	1	1	1	1	0	1	1	1	1	1	1	1	1	1	1	1	1	1	1	1	1	1	1	0	1	1	1	1	1	0	1	1	1	1	1	1	1	1	1	1	1	1	1	1	1
LePn.022G7	0	1	0	0	0	0	1	0	1	0	0	1	1	0	0	0	0	0	0	0	0	0	0	0	0	1	0	0	0	0	0	1	0	1	1	1	1	0	1	0	0	0	0	0	1	0	0	0	1
LePn.022H1	0	0	0	0	0	0	0	0	0	0	0	0	0	0	0	0	0	0	0	0	0	1	0	0	0	0	1	0	1	0	0	0	0	0	0	0	0	0	0	0	0	0	1	0	1	0	1	0	0
LePn.022H3																																						1	1	1	1	1	1	0	1	0	1	0	1
LePn.023A3																																						1	1	1	1	1	1	1	1	1	1	1	1
LePn.023A6																																						1	1	1	1	1	1	1	1	1	1	1	1
LePn.023A8	0	1	1	0	0	1	1	0	1	0	0	1	0	1	1	0	0	0	0	1	0	0	0	1	0	0	0	0	0	1	0	1	0	1	0	0	0	1	0	1	0	0	0	1	0	1	0	1	0
LePn.023B7	0	1	1	0	0	0	0	0	0	0	0	1		1	1	0	0	0	0	0	0	0	0	0	0	1	0	0	0	0	0	0	0	0	0	0	0	0	0	0	0	0	0	0	0	0	0	0	0
LePn.023B12																																						1	1			1	1	1	1		1	1	1
LePn.023C6	1	1	1	1	1	1	1	1	1	1	1	1	1	1	1	1	1	1	1	1	1	1	0	1	1	0	1	1	1	1	1	1	0	1	1	0	1	1	0	1	1	1	1	0	1	0	1	0	0
LePn.023C11	1	1	0	0	0	0	0	0	0	1	1	1	1	0	0	0	0	0	0	0	0	0	0	0	0	0	0	0	0	0	0	0	0	0	0	0	0	0	0	0	0	1	0	0	1	0	1	0	0
LePn.023D6	0	0	0	0	0	0	0	0	0	0	0	0	0	0	0	0	0	0	0	0	0	0	0	0	0	0	0	0	0	0	0	0	0	0	0	0	0	0	0	0	0	0	0	0	0	0	0	0	0
empty
LePn.023D8	0	1	1	1	1	1	1	0	0	0	0	1	1	1	1	1	1	1	1	1	0	0	0	0	0	0	1	0	1	1	0	1	0	0	0	0	0	1	0	1	1	0	1	1	1	1	0	1	0
LePn.023E4	1	0	0	0	1	0	0	0	0	1	1	0	0	0	0	0	0	1	1	1	1	1	0	1	1	0	0	1	0	0	1	0	0	0	1	0	1	0	0	0	1	1	0	0	0	0	0	0	0
LePn.023E5	0	0	0	0	0	0	0	0	0	0	0	0	0	0	0	0	0	0	0	1	0	0	0	0	0	0	0	0	0	0	0	0	0	0	0	0	0	0	0	0	0	0	0	0	0	0	0	0	0
LePn.023E9-a	1	0	0	1	0	1	1	1	1	1	1	0	0	0	0	1	1	0	0	0	1	1	0	1	1	0	0	0	0	1	1	1	1	1	1	0	1	1	0	1	0	1	1	1	1	1	1	1	0
LePn.023E9-b	1	0	0	0	0	1	1	0	1	1	1	0	0	0	0	0	0	0	0	0	1	1	0	1	1	0	0	0	0	1	1	1	0	1	1	0	1	1	0	1	0	1	0	1	0	1	1	1	0
LePn.023E11-a	1	0	0	1	1	1	1	0	1	1	1	0	0	0	0	1	1	1	1	1	1	1	1	1	1	1	1	0	1	1	1	1	0	1	1	1	1	1	1	1	1	1	0	0	1	0	1	0	1
LePn.023E11-b	0	0	0	0	0	0	0	0	1	0	0	0	0	0	0	0	0	0	0	0	0	0	0	1	0	0	0	0	0	0	0	0	0	1	1	0	1	0	0	0	0	0	0	0	0	0	0	0	0
LePn.023F4	0	0	0	0	0	0	0	0	1	0	0	0	0	0	0	0	0	0	0	0	0	0	0	0	0	0	0	0	0	0	0	0	0	1	0	0	0	0	0	0	0	0	0	0	0	0	0	0	0
LePn.023G3-a	0	1	1	0	0	1	1	0	1	0	0	1	1	1	1	0	0	0	0	1	0	0	1	1	0	1	1	0	1	1	0	1	0	1	1	1	1	1	1	1	1	0	0	1	0	1	0	1	1
LePn.023G3-b	0	1	1	0	0	1	1	0	1	0	0	1	1	1	1	0	0	0	0	1	0	0	0	1	0	0	0	0	0	1	0	1	0	1	1	0	1	1	0	1	0	0	0	1	0	1	0	1	0
LePn.023G8-a	1	1	1	1	1	0	0	0	1	1	1	1	1	1	1	1	1	1	1	0	1	1	0	1	1	1	1	1	1	0	1	0	0	1	1	1	1	1	1	0	1	1	1	1	1	1	1	1	1
LePn.023G8-b	1	1	1	0	0	0	0	0	1	1	1	1	1	1	1	0	0	0	0	0	1	1	0	1	1	0	0	0	0	0	1	0	0	1	1	0	1	0	0	0	0	1	0	0	0	0	0	0	0
LePn.023G12	1	0	0	0	0	0	0	0	0	1	1	0	0	0	0	0	0	0	0	0	1	1	0	0	1	0	0	0	0	0	0	0	0	0	0	0	0	0	0	0	0	1	0	0	0	0	0	0	0
LePn.023H2	0	1	1	1	1	1	1	1	1	0	0	1	1	1	1	1	1	1	1	1	1	0	1	1	0	1	1	1	1	1	0	1	1	1	1	1	1	1	1	1	1	0	1	1	1	1	1	1	1
LePn.024A5	0	0	0	0	0	0	0	0	0	0	0	0	0	0	0	0	0	0	0	0	0	0	0	0	0	0	0	0	0	0	0	0	0	0	0	0	0	0	0	0	0	0	0	0	0	0	0	0	0
LePn.024A8-a	0	1	0	1	1	0	0	0	0	0	0	1	1	0	0	1	1	1	1	1	0	0	1	0	1	1	1	0	1	0	0	0	0	0	1	0	1	1	0	0	0	0	0	0	1	0	0	0	1
LePn.024A8-b	0	0	0	0	0	0	0	0	0	0	0	0	0	0	0	0	0	0	0	0	0	0	1	0	0	0	0	0	0	0	0	0	0	0	0	0	1	1	0	0	0	0	0	0	0	0	0	0	0
LePn.024B1	1	1	0	1	1	0	0	0	1	1	1	1	1	0	0	1	1	1	1	1	1	1	1	0	1	0	1	0	1	0	1	0	0	1	1	0	1	0	0	0	0	1	0	0	1	0	0	0	0
LePn.024B2	1	0	0	0	1	0	0	0	1	1	1	0	0	0	0	0	0	1	1	1	1	1	0	1	1	0	0	1	0	0	1	0	0	1	1	0	0	0	0	0	1	1	0	0	1	0	0	0	0
LePn.024B6	1	1	1	1	1	1	1	1	1	1	1	1	1	1	1	1	1	1	1	1	1	1	1	1	1	1	1	1	1	1	1	1	1	1	1	1	1	1	1	1	1	1	1	1	1	1	1	1	1
empty																																						1	1			1		1	1				1
LePn.024B9	1	0	0	1	1	1	1	0	1	1	1	0		0	0	1	1	1	1	1	1	1	1	0	1	1	1	0	1	1	1	1	0	1	1	1	1	1	1	1	0	1	0	0	1	0	1	0	1
LePn.024B11	1	0	0	1	1	1	1	0	1	1	1	0	0	0	0	1	1	1	1	1	1	1	1	0	1	1	1	0	1	1	1	1	0	1	1	1	1	1	1	1	1	1	0	0	1	0	1	0	1
LePn.024B12	1	1	1	1	1	1	1	1	1	1	1	1	1	1	1	1	1	1	1	1	1	1	1	1	1	1	1	1	1	1	1	1	1	1	1	1	1	1	1	1	1	1	1	1	1	1	1	1	1
LePn.024C3	1	1	1	1	1	1	1	1	1	1	1	1	1	1	1	1	1	1	1	1	1	1	1	1	1	1	1	1	1	1	1	1	1	1	1	1	1	1	1	1	1	1	1	1	1	1	1	1	1
LePn.024C4	0	0	0	0	0	0	0	1	0	0	0	0	0	0	0	0	0	0	0	0	0	0	0	1	0	0	0	0	0	0	0	0	1	0	1	0	1	0	0	0	0	0	0	0	0	0	0	0	0
LePn.024D1																																						1	1	1	1	1	1	1	1	1	1	1	1
LePn.024D9	0	0	0	0	0	0	0	0	0	0	0	0	0	0	0	0	0	0	0	1	0	0	0	0	0	0	0	0	0	0	0	0	0	0	0	0	0	0	0	0	0	0	0	0	0	0	0	0	0
LePn.024D12	1	1	1	1	1	1	1	1	1	1	1	1	1	1	1	1	1	1	1	1	1	1	1	1	1	1	1	1	1	1	1	1	1	1			1	1	1			1	1	1	1			1	1
LePn.024E1-a	0	1	1	1	1	1	1	0	1	0	0	1	1	1	1	1	1	1	1	1	1	1	1	1	1	1	1	0	1	1	1	1	0	0	1	1	1	1	1	1	1	1	1	1	1	1	1	1	1
LePn.024E1-b	0	1	0	0	0	0	0	0	0	0	0	1	1	0	0	0	0	0	0	1	0	0	0	0	0	0	0	0	0	0	0	0	0	0	0	0	0	0	0	0	1	0	1	1	0	1	0	1	0
LePn.024E4	0	0	0	0	0	0	0	0	0	0	0	0	0	0	0	0	0	0	0	1	0	0	0	0	0	1	0	0	0	0	0	0	0	0	0	1	0	0	1	0	1	0	0	0	0	0	0	0	1
LePn.024F5	0	1	1	0	0	0	0	0	1	0	0	1	1	1	1	0	0	0	0	0	0	0	0	1	0	0	0	0	0	0	0	0	0	1	1	0	1	0	0	0	0	0	0	0	0	0	0	0	0
LePn.024H4	1	1	0	0	0	0	0	1	0	1	1	1	1	0	0	0	0	0	0	0	0	0	0	0	0	0	1	0	1	0	0	0	1	0	0	0	0	0	0	0	0	1	1	0	1	0	1	0	0
LePn.024H5-a	0	1	1	1	1	1	1	0	1	0	0	1	1	1	1	1	1	1	1	1	1	1	1	1	1	1	1	0	1	1	1	1	0	1	1	1	1	1	1	1	1	1	1	1	1	1	1	1	1
LePn.024H5-b	0	0	0	0	1	1	1	0	0	0	0	0	0	0	0	0	0	1	1	0	0	0	0	0	0	0	0	0	0	1	0	1	0	0	1	0	1	1	0	1	0	0	0	0	0	0	0	0	0
LePn.024H8																																						1	1	1	1	1	1	1	1	1	1	1	1
LePn.025A2	1	1	1	1	1	1	1	1	1	1	1	1	1	1	1	1	1	1	1	1	1	1	1	1	1	1	1	1	1	1	1	1	1	1	1	1	1	1	1	1	1	1	1	1	1	1	1	1	1
empty																																						1	1		1			1	1
LePn.025B6	1	1	1	1	1	1	1	1	1	1	1	1	1	1	1	1	1	1	1	1	1	1	1	1	1	1	1	1	1	1	1	1	1	1	1	1	1	1	1	1	1	1	1	1	1	1	1	1	1
LePn.025B12	1	1	1	1	1	1	1	1	1	1	1	1	1	1	1	1	1	1	1	1	1	1	1	1	1	1	1	1	1	1	0	1	1	1	1	1	1	1	1	1	1	1	1	1	1	1	1	1	1
LePn.025E4	1	1	1	1	1	1	1	1	1	1	1	1	0	1	1	1	1	1	1	1	1	1	1	1	1	1	1	1	0	1	1	1	1	1	1	1	1	1	1	1	1	1	1	1	1	1	1	1	1
LePn.025E11	1	1	1	1	1	1	1	1	1	1	1	1	1	1	1	1	1	1	1	1	1	1	1	1	1	1	1	1	1	1	1	1	1	1	1	1	1	1	1	1	1	1	1	1	1	1	1	1	1
LePn.025F7	1	1	1	1	1	1	1	1	1	1	1	1	1	1	1	1	1	1	1	0	1	1	1	1	1	1	1	1	1	1	1	1	1	1	1	1	1	1	1	1	1	1	1	1	1	1	1	1	1
LePn.025F8	1	1	1	1	1	1	1	1	1	1	1	0	0	1	1	0	0	1	0	1	1	1	1	1	1	1	1	1	1	1	0	1	1	1	1	0	0	1	0	1	1	1	1	1	0	1	1	1	0
LePn.026A7	1	1	1	1	1	1	1	1	1	1	1	1		1	1	1	1	1	1	1	1	1	1	1	1	1	1	1	1	1	1	1	1	1	1	1	1	1	1	1	1	1	1	1	1	1	1	1	1
LePn.026A8	1	1	1	1	1	1	1	1	1	1	1	1	1	1	1	1	1	1	1	1	1	1	1	1	1	1	1	1	1	1	1	1	1	1	1	1	1	1	1	1	1	1	1	1	1	1	1	1	1
LePn.026B3	0	0	0	0	0	0	0	1	0	1	1	0	1	0	1	1	1	1	1	1	0	0	0	0	0	0	0	0	0	0	0	0	0	0	0	0	0	0	0	0	0	0	0	0	0	1	0	0	0
LePn.026C12																																						1	1	1	1	1	1	1	1	1	1	1	1
LePn.026D1	0	0	0	0	0	0	0	0	0	0	0	0	0	0	0	0	0	0	0	0	0	0	0	0	0	0	0	0	0	0	0	0	0	0	0	0	0	0	0	0	0	0	0	0	0	0	0	0	0
LePn.026D4	1	0	0	0	0	0	0	0	0	1	1	0	0	0	0	0	0	0	0	1	1	1	0	0	1	0	0	1	0	0	1	0	0	0	0	0	0	0	0	0	0	1	0	0	0	0	0	0	0
LePn.026D5	1	1	1	1	1	1	1	1	1	1	1	1	1	1	1	1	1	1	1	1	1	1	1	1	1	1	1	1	1	1	1	1	1	1	1	1	1	1	1	1	1	1	1	1	1	1	1	1	1
LePn.026E1	0	0	0	1	1	0	0	0	1	0	0	0	0	0	0	0	0	0	0	0	0	0	1	0	0	0	1	0	0	0	0	0	1	1	0	0	0	0	1	0	1	1	0	0	0	0	0	1	1
LePn.026E5	1	1	1	1	1	1	1	1	1	1	1	1	1	1	1	1	1	1	1	1	1	1	1	1	1	1	1	1	1	1	1	1	1	1	1	1	1	1	1	1	1	1	1	1	1	1	1	1	1
empty																																							1	1	1	1	1		1	1	1	1	1
LePn.026E7	0	1	0	1	1	0	0	0	0	0	0	1	1	0	0	1	1	1	1	0	0	0	0	0	0	1	0	0	0	0	0	0	0	0	1	1	1	0	1	0	1	0	1	0	1	0	1	0	1
LePn.026F3-a	1	1	1	1	1	1	1	1	1	1	1	1	1	1	1	1	1	1	1	1	1	1	1	1	1	1	1	1	1	1	1	1	1	1	1	1	1	1	1	1	1	1	1	1	1	1	1	1	1
LePn.026F3-b	1	1	1	1	1	0	1	1	1	0	1	1	0	1	0	1	0	1	0	0	1	1	1	1	1	1	1	0	0	1	0	1	1	1	0	1	1	1	1	1	1	1	0	1	1	1	1	1	1
LePn.026G6-a	1	1	1	1	1	1	1	1	1	1	1	1	1	1	1	1	1	1	1	1	1	1	1	1	1	1	1	1	1	1	1	1	1	1	1	1	1	1	1	1	1	1	1	1	1	1	1	1	1
LePn.026G6-b	0	0	0	0	0	0	0	0	0	0	1	0	1	0	1	1	1	0	0	1	0	0	0	0	0	1	1	1	0	1	0	0	0	1	0	0	0	1	0	0	1	0	0	1	1	0	0	1	0
LePn.026H3	1	1	1	1	1	1	1	1	1	1	1	1	1	1	1	1	1	1	1	0	1	1	1	1	1	1	1	0	1	1	1	1	1	1	1	1	1	1	1	1	1	1	1	1	1	1	1	1	1
LePn.027A9	0	0	0	1	1	0	0	1	1	0	1	0	0	0	0	1	1	1	1	1	1	1	1	0	1	0	1	0	0	1	0	0	1	0	0	0	0	0	0	0	1	1	0	1	1	1	1	1	0
LePn.027A12																																						1	1	1	1	1	1	1	1	1	1	1	1
LePn.027B2		1	1	1	1			1	1	1	1	1	1	1	1	1	1	1	1	1	1	1	1	1	1	1	1	1	1	1	0	0	1	0	1	0	0	1	1	1	1	1	1	1	1	1	1	1	1
LePn.027B10																																						1	1	1	1	1	1	1	1	1	1	1	1
LePn.027D12	1	1	1	1	1	1	1	1	1	1	1	1	1	1	1	1	1	1	1	1	1	1	1	1	1	1	1	1	1	1	1	1	1	1	1	1	1	1	1	1	1	1	1	1	1	1	1	1	1
LePn.027E7	0	0	0	1	0	0	0	1	0	0	0	0		0	0	1	1	0	0	0	0	0	0	0	0	0	0	0	0	0	0	0	1	0	0	0	0	0	0	0	0	0	0	0	1	0	0	0	0
LePn.027F4	0	0	1	0	1	1	1	0	0	0	0	0	0	1	1	0	0	1	1	0	0	0	0	1	0	0	0	0	0	1	0	1	0	0	1	0	1	1	0	1	0	0	0	0	0	0	0	0	0
LePn.027F6	1	1	1	1	1	1	1	1	1	1	1	1	1	1	1	1	1	1	1	1	1	1	1	1	1	1	1	1	1	1	1	1	1	1	1	1	1	1	1	1	1	1	1	1	1	1	1	1	1
LePn.027G2-a		1	1	1	1		0	1	1	1	1	0	1	0	0	1	0	1	1	1	1	1	1	1	1	1	1	1	1	0	0	0	1	1	1	0	0	1	1	1	1	1	1	1	1	1	0	1	0
LePn.027G2-b		0	0	0	0		0	0	0	1	1	0	0	0	0	0	0	0	0	1	0	0	0	0	1	0	0	1	1	0	0	0	0	0	0	0	0	0	0	0	0	0	0	0	0	0	0	0	0
LePn.027G4	1	1	1	1	1	1	1	1	1	1	1	1	1	1	1	1	1	1	1	1	1	1	1	1	1	1	1	1	1	1	1	1	1	1	1	1	1	1	1	1	1	1	1	1	1	1	1	1	1
LePn.027G8		0	0	0	1			0	0	0	1			0	0	0	0	0	0	0	0	0	0	0	0	0	0	0	1	0	0	0	1		0	0	0			0	0		0			0	0	0
empty																																								1		1	1					1	1
LePn.027G9	0	0	0	0	0	0	0	0	0	0	0	0	1	0	0	0	0	0	0	1	0	0	1	0	0	0	0	0	1	0	0	0	1	0	1	1	1	0	1	0	0	0	0	0	0	0	0	0	1
LePn.027H3	0	1	1	0	0	0	0	1	1	0	0	0	0	0	0	0	0	0	0	1	0	0	0	0	0	0	0	0	0	0	0	0	0	0	0	0	0	0	0	0	0	0	0	0	0	0	0	0	0
LePn.027H6		1	1	1	1			1	1	1	1	1		1	0	1	1	0	0	1		0	1	0	0	0	0		1	0	1	0	1	1	0	1		1	1	0	1		0		1	0
LePn.028A11		1	1					1	1					1	1					1	1	1	1	1	1	1	1	1	1	1	1	1	1	1	1	1	1	1	1	1	1	1	1	1	1	1	1	1	1
LePn.028A12		1	1	1	1			1	1	1	1	1	1	1	1	1	1	1	1	1	1	1	1	0	1	1	1	1	1	1	0	0	1	1	1	1	0	1	1	1	1	1	1	1	1	1	1	1	1
LePn.028B3	0	0	0	0	0	0	0	0	1	0	0	0	0	0	0	0	0	0	0	0	0	0	0	0	0	0	0	0	0	0	0	0	0	1	0	0	0	0	0	0	0	0	0	0	1	0	0	0	0
LePn.028B11																																						1	1	1	1	1	1	1	1	1	1	1	1
LePn.028D6	1	1	1	1	1	1	1	1	1	1	1	1	1	1	1	1	1	1	1	1	1	1	1	1	1	1	1	1	1	1	1	1	1	1	1	1	1	1	1	1	1	1	1	1	1	1	1	1	1
LePn.028E9-a	1	1	1	1	1	1	1	1	1	1	1	1	1	1	1	1	1	1	1	1	1	1	1	1	1	1	1	1	1	1	1	1	1	1	1	1	1	1	1	1	1	1	1	1	1	1	1	1	1
LePn.028E9-b	0	0	0	0	0	0	0	0	0	0	0	0	0	0	0	0	0	0	0	0	0	0	0	0	0	0	0	0	0	0	0	0	0	0	0	0	0	0	0	0	0	0	0	0	0	0	0	0	0
LePn.028F12	1	1	1	1	1	1	1	1	1	1	1	1	1	1	1	1	1	1	1	0	1	1	1	1	1	1	1	1	1	1	1	1	1	1	1	1	1	1	1	1	1	1	0	1	1	1	0	1	1
LePn.028G3	1	1	1	1	1	0	1	1	1	0	1	1	1	1	1	1	1	1	1	1	1	1	1	1	1	0	1	1	1	0	0	1	1	1	1	1	1	1	1	1	1	1	1	1	1	1	1	1	1
LePn.028G6		1	1	1	1			1	1	1	1		1	1	1	1	1	1	1	1	1	1	1	1	1	1	1	1	1	1	1	1	1	1	1		1	1	1	1	1	1	1	1	1	1	1	1	1
LePn.029A12	0	0	0	0	0	0	0	0	0	0	0	0	0	0	0	0	0	0	0	0	0	0	1	0	0	1	0	1	0	0	0	0	0	0	0	1	0	1	1	0	0	0	0	0	0	0	0	0	1
LePn.029B5	0	0	0	0	1	1	1	1	0	0	0	0	0	0	0	0	0	1	1	1	1	1	1	0	1	1	1	0	1	1	1	1	1	0	0	1	0	1	1	1	1	1	1	1	0	1	1	1	1
LePn.029C3	0	0	0	0	0	0	0	0	0	0	0	0	0	0	0	0	0	0	0	1	0	0	0	0	0	1	0	0	0	0	0	0	0	0	0	1	0	0	1	0	1	0	0	0	0	0	0	0	1
empty																																												1	1
LePn.029D11																																						1	1	1	1	1	1	1	1	1	1	1	1
LePn.029E3	0	0	1	1	1	1	1	1	0	0	0	0	0	1	1	1	1	1	1	1	0	0	1	1	0	1	1	1	1	1	0	1	1	0	0	1	0	1	1	1	1	0	1	1	1	1	1	1	1
LePn.029H3																																						1	1	1	1	1	1	1	1	1	1	1	1
LePn.030A2	0	1	1	0	0	0	0	0	0	0	0	1	1	1	1	0	0	0	0	0	0	0	0	1	0	1	0	0	0	0	0	0	0	0	0	0	0	0	0	0	1	0	0	0	0	0	0	0	0
LePn.030A9	1	0	0	1	1	0	0	0	0	1	1	0	0	0	0	1	1	1	1	0	1	1	0	0	1	0	1	0	1	0	1	0	0	0	0	0	0	0	0	0	1	1	1	0	1	0	1	0	0
LePn.030B6	0	1	1	0	0	1	1	1	1	0	0	1	1	1	1	0	0	0	0	0	0	0	0	1	0	0	0	1	0	1	0	1	1	1	1	0	1	1	0	1	0	0	0	1	0	1	0	1	0
LePn.030B11	0	0	0	0	0	0	0	0	0	0	0	0	0	1	1	0	0	0	0	0	0	1	1	0	1	0	0	0	0	0	0	0	0	0	0	1	0	0	1	0	0	1	0	0	0	0	1	0	1
LePn.030D1	0	1	1	0	0	1	1	1	1	0	0	1	1	1	1	0	0	0	0	0	0	0	1	1	0	1	0	0	0	1	0	1	1	1	1	1	1	1	1	1	0	0	0	1	0	1	0	1	1
LePn.030D5	1	0	0	0	0	0	0	0	0	1	1	0	0	0	0	0	0	0	0	1	1	1	0	0	0	0	0	0	0	0	1	0	0	0	0	0	0	0	0	0	0	1	0	0	0	0	0	0	0
LePn.030D6	1	1	1	1	1	0	0	0	1	1	1	1	1	1	1	1	1	1	1	0	1	1	0	1	1	1	0	1	0	0	1	0	0	1	1	1	1	1	1	0	0	1	0	1	1	1	1	1	1
LePn.030E3	1	0	0	1	1	1	1	0	1	1	1	0	0	0	0	1	1	1	1	0	1	1	1	0	1	1	1	0	1	1	0	1	0	1	1	1	1	1	1	1	1	1	0	0	1	0	1	0	1
LePn.030E4	1	1	1	1	1	1	1	0	1	1	1	1	1	1	1	1	1	1	1	1	1	1	1	1	1	1	1	1	1	1	1	1	0	1	1	1	1	1	1	1	1	1	1	1	1	1	1	1	1
LePn.030E8-a	0	1	1	1	1	1	1	0	1	0	0	1	1	1	1	1	1	1	1	1	1	1	1	1	1	1	1	0	1	1	1	1	0	1	1	1	1	1	1	1	1	1	1	1	1	1	1	1	1
LePn.030E8-b	0	0	0	1	0	1	1	0	0	0	0	0	0	0	0	1	1	0	0	0	0	0	0	0	0	0	1	0	1	1	0	1	0	0	1	0	1	1	0	1	0	0	0	0	1	0	1	0	0
LePn.030E10	1	0	0	0	0	0	0	0	0	1	1	0	0	0	0	0	0	0	0	0	1	1	0	0	1	0	0	0	0	0	1	0	0	0	0	0	0	0	0	0	0	1	0	0	0	0	0	0	0
LePn.030E12																																						1	1	1	1	1	1	1	1	1	1	1	1
empty																																						1	1					1	1			1
LePn.030F3	0	1	0	0	1	0	0	0	0	0	0	1	1	0	0	0	0	1	1	0	0	0	1	0	0	1	1	0	1	0	0	0		0	0	1		0	1	0	1	0	1	0	0	1	1	1	1
LePn.030F6	0	0	0	0	0	0	0	0	0	0	0	0	0	0	0	0	0	0	0	1	0	0	1	0	0	1	0	0	0	0	0	0	0	0	0	1	0	0	1	0	0	0	0	0	0	0	0	0	1
LePn.030G8	0	0	1	1	1	1	1	0	1	0	0	0	0	1	1	1	1	1	1	1	0	0	1	1	0	1	1	0	1	1	0	1	0	1	1	1	1	1	1	1	0	0	1	0	1	0	1	0	1
LePn.030H9	0	0	0	0	0	0	0	0	0	0	0	0	0	0	0	0	0	0	0	1	0	0	0	0	0	0	0	0	0	0	0	0	0	0	0	0	0	0	0	0	0	0	0	0	0	0	0	0	0
LePn.031A10	0	0	0	1	1	0	0	0	0	0	0	0	0	0	0	1	1	1	1	0	0	0	0	0	0	0	0	0	0	0	0	0	0	0	0	0	0	0	0	0	0	0	0	0	1	0	0	0	0
LePn.031B3	1	1	1	1	1	1	1	1	1	1	1	1	1	1	1	1	1	1	1	1	1	1	1	1	1	1	1	1	1	1	1	1	1	1	1	1	1	1	1	1	1	1	1	1	1	1	1	1	1
LePn.031C9	1			1	1	1	1		1	1	1	1	1	1	1	1	1	1	1	1	1	1	1	1	1	1	1	1		1		1	1	1	1	1	1	1	1	1	1		1	1	1	1	1	1
LePn.031D1																																						1	1	1	1	1	1	1	1	1	1	1	1
LePn.031D2	0	0	0	1	1	0	0	0	0	0	0	0	0	0	0	1	1	1	1	1	0	0	0	0	0	0	1	1	1	0	0	0	0	0	1	0	1	0	0	0	1	0	1	0	1	0	1	0	0
LePn.031D7-a	0	0	0	1	1	0	0	1	0	0	0	0	0	0	0	1	1	1	1	0	0	0	1	0	0	1	1	0	1	0	0	0	1	0	0	1	0	0	1	0	1	0	1	0	1	0	1	0	1
LePn.031D7-b	0	0	0	1	1	0	0	1	0	0	0	0	0	0	0	0	1	1	1	0	0	0	0	0	0	0	1	0	1	0	0	0	1	0	0	0	0	0	0	0	1	0	1	0	1	0	1	0	0
LePn.031D8-a	1	0	0	0	0	1	1	0	0	1	1	0	0	0	0	0	0	0	0	0	1	1	0	0	1	0	0	0	0	1	1	1	0	0	0	0	0	1	0	1	0	1	0	1	0	1	0	1	0
LePn.031D8-b	1	0	0	0	0	0	0	0	0	1	1	0	0	0	0	0	0	0	0	0	1	1	0	0	1	0	0	0	0	0	1	0	0	0	0	0	0	0	0	0	0	1	0	0	0	0	0	0	0
LePn.031G4	0	1	1	1	1	1	1	0	0	0	0	1	1	1	1	1	1	1	1	1	1	1	1	1	1	1	1	0	1	0	1	1	0	0	1	1	0	1	1	1	1	1	1	1	1	1	1	1	1
LePn.031H3	0	0	0	0	0	0	0	0	1	0	0	0	0	0	0	0	0	0	0	0	0	0	0	0	0	0	0	0	0	0	0	0	0	1	0	0	0	0	0	0	0	0	0	0	1	0	0	0	0
LePn.031H8-a	0	0	0	0	1	1	1	1	0	0	0	0	0	0	0	0	0	1	1	1	1	1	1	0	1	1	1	0	1	1	1	1	1	0	0	1	0	1	1	1	1	1	1	1	0	1	1	1	1
LePn.031H8-b	0	0	0	0	0	0	0	0	0	0	0	0	0	0	0	0	0	0	0	1	0	0	1	0	0	1	0	0	0	0	0	0	0	0	0	1	0	0	1	0	0	0	0	0	0	0	0	0	1
LePn.032A6-a	1	1	1	1	1	1	1	1	1	1	1	1	1	1	1	1	1	1	1	1	1	1	1	1	1	1	1	1	1	1	1	1	1	1	1	1	1	1	1	1	1	1	1	1	1	1	1	1	1
LePn.032A6-b	0	0	0	0	0	0	0	0	0	0	0	1	0	0	0	0	1	0	0	1	0	0	0	0	0	0	1	0	0	0	0	0	0	0	0	0	0	0	0	0	0	0	0	0	0	0	0	0	0
LePn.032A10																																						1	1	1	1	1	1	1	1	1	1	1	1
empty																																						1	1					1	1	1	1		1
LePn.032C3	1	1	1	1	1	1	1	1	1	1	1	1	1	1	1	1	1	1	1	1	1	1	1	1	1	1	1	1	1	1	1	1		1	1		1	1	1	1	1	1	1	1	1	1	1		1
LePn.032C5-a	0	1	1	1	1	1	1	0	0	0	0	1	1	1	1	1	1	1	1	1	1	1	1	1	1	1	1	0	1	1	1	1	0	0	1	1	1	1	1	1	1	1	1	1	1	1	1	1	1
LePn.032C5-b	0	1	0	0	0	0	0	0	0	0	0	1	1	0	0	1	0	0	0	1	0	0	0	0	0	0	0	0	0	0	0	0	0	0	0	0	0	0	0	0	1	0	1	1	0	1	0	1	0
LePn.032D12	0	1	0	0	0	0	0	1	0	0	0	1	1	0	0	0	0	0	0	0	0	0	0	0	0	0	0	0	0	0	0	0	1	0	0			0	0	0	0	0	0	0	1	0	0	0	0
LePn.032E2	1	1	1	1	1	1	1	1	1	1	1	1	1	1	1	1	1	1	1	1	1	1	1	1	1	1	1	1	1	1	1	1	1	1	1	1	1	1	1	1	1	1	1	1	1	1	1	1	1
LePn.032E7	1	1	1	0	0	1	1	0	1	1	1	1	1	1	1	0	0	0	0	1	1	1	0	1	1	0	0	0	0	1	1	1	0	1	1	0	1	1	0	1	0	1	0	0	0	0	0	0	0
LePn.032E10	1	1	1	0	0	0	0	0	1	1	1	1	1	1	1	0	0	0	0	1	1	1	0	1	1	0	0	0	0	0	1	0	0	1	0	0	0	0	0	0	0	1	0	0	0	0	0	0	0
LePn.032E12	0	1	0	1	1	0	0	0	0	0	0	1	1	0	0	1	1	1	1	0	0	0	0	0	0	1	0	0	0	0	0	0	0	0	1	1	1	0	1	0	1	0	1	0	1	0	0	0	1
LePn.032F3	0	0	0	0	0	0	0	0	0	0	0	0	0	0	0	0	0	0	0	1	0	0	1	0	0	1	0	0	0	0	0	0	0	0	0	1	0	0	1	0	0	0	0	0	0	0	0	0	1
LePn.032G3	1	1	0	1	1	0	0	0	1	1	1	1	1	0	0	1	1	1	1	0	1	1	1	0	1	0	1	0	1	0	1	0	0	1	1	0	1	0	0	0	0	1	0	0	1	0	0	0	0
LePn.032G5-a	1	1	1	1	1	1	1	1	1	1	1	1	1	1	1	1	1	1	1	0	1	1	0	1	1	0	1	0	1	1	1	1	1	1	0	0	0	1	0	1	1	1	1	1	1	1	1	1	0
LePn.032G5-b	1	1	1	1	1	1	1	0	1	1	1	1	1	1	1	1	1	1	1	0	1	1	0	1	1	0	0	0	0	1	1	1	1	1	0	0	0	1	0	1	0	1	0	1	1	1	1	1	0
LePn.032H6	1	0	0	1	1	0	0	1	0	1	1	0	0	0	0	1	1	1	1	1	1	1	1	0	1	1	1	0	1	0	1	0	1	0	0	1	0	0	1	0	1	1	1	1	1	1	1	1	1
LePn.032H11	0	0	0	1	0	0	0	0	0	0	0	0	0	0	0	1	1	0	0	0	0	0	0	0	0	0	1	0	1	0	0	0	0	0	0	0	0	0	0	0	0	0	0	0	1	0	1	0	0
LePn.033A7	1	0	0	0	0	1	1	1	0	1	1	0	0	0	0	0	0	0	0	0	1	1	1	0	0	1	0	0	0	1	1	1	1	0	0	1	0	1	1	1	0	1	0	1	0	1	0	1	1
LePn.033B6	0	0	0	0	0	0	0	0	0	0	0	0	0	0	0	0	0	0	0	0	0	1	0	0	0	0	0	0	0	0	0	0	0	0	0	0	0	1	0	0	0	0	0	0	0	0	0	0	0
empty																																									1
LePn.033B8	0	0	0	1	1	0	0	1	0	0	0	0	1	0	0	1	1	1	1	0	0	1	1	0	0	0	1	0	1	0	0	0	1	0	0	0	0	0	0	0	0	1	1	0	1	0	1	0	0
LePn.033D1	0	0	0	0	1	1	1	0	0	0	0	0	0	0	0	0	0	1	1	0	0	0	0	0	0	0	0	0	0	1	0	1	0	0	1	0	1	1	0	1	0	0	0	0	0	0	0	0	0
LePn.033D7	1	1	0	0	0	0	0	1	0	1	1	1	1	0	0	0	0	0	0	0	0	0	0	0	0	0	1	0	1	0	0	0	1	0	0	0	0	0	0	0	0	1	1	0	1	0	1	0	0
LePn.033F5	0	0	0	1	1	1	1	0	0	0	0	0	0	0	0	1	1	1	1	0	0	0	0	0	0	0	1	0	1	1	0	1	0	0	1	0	1	1	0	1	0	0	0	0	1	0	1	0	0
LePn.033F8	1	1	1	1	1	1	1	1	1	1	1	1	1	1	1	1	1	1	1	1	1	1	1	1		1	0	0	0	1	1	1	1	1	1	1	1	1	1	1	0	1	0	1	1	1	1	1	1
LePn.033G3	1	1	1	1	1	1	1	1	1	1	1	1	1	1	1	1	1	1	1	1	1		1	1	1	1	1	1	1	1	1	1	1	1			1	1	1	1	1	1	1	1	1	1		1	1
LePn.033G6	0	0	0	1	0	0	0	0	0	0	0	0	0	0	0	1	1	0	0	0	0	0	0	0	0	0	1	0	1	0	0	0	0	0	0	0	0	0	0	0	0	0	0	0	1	0	1	0	0
LePn.033H2																																						1	1	1	1	1	1	1	1	1	1	1	1
LePn.033H3	0	0	0	0	0	0	0	0	1	0	0	0	0	0	0	0	0	0	0	1	0	0	0	0	0	0	0	0	0	0	0	0	0	1	0	0	0	0	0	0	0	0	0	0	0	0	0	0	0
LePn.033H4	0	0	0	1	1	1	1	0	0	0	0	0	0	0	0	1	1	1	1	0	0	0	0	0	0	0	1	0	1	1	0	1	0	0	1	0	1	1	0	1	0	0	0	0	1	0	1	0	0
LePn.034A5-a	0	0	1	0	1	0	0	1	1	0	0	0	0	1	1	0	0	1	1	0	0	0	0	1	0	0	1	1	1	0	0		1	1		0	0	0	0	0	0	0	0	0	0		1	0	0
LePn.034A5-b	0	0	0	0	0	0	0	0	0	0	0	0	0	0	0	0	0	0	0	0	0	0	0	0	0	0	1	0	1	0	0		0	0		0	0	0	0	0	0	0	0	0	0		0	0	0
LePn.034A7	0	1	1	1	1	1	1	1	1	0	0	1	1	1	1	1	1	1	1	1	0	0	1	1	0	1	1	1	1	1	0	1	1	1	1	1	1	1	1	1	1	0	1	1	1	1	1	1	1
LePn.034A9	0	0	0	0	0	0	0	0	0	0	0	0	0	0	0	0	0	1	1	0	0	0		0	0	0	0	0	0	0	0			0	0	0	0	0	0	0	0	0	0	0	0	0	0	0	0
LePn.034B4	1	1	0	1	1	0	0	0	1	1	1	1	1	0	0	1	1	1	1	1	1	1	1	1	1	1	0	0		0	1	0	0	1	1	1	1	0	1	0	0	1	0	0	1	0	1	0	1
LePn.034D6		0	1	1	1			0	0	0	0			1	1	1	1		0	0	0	0	1	1	0	1	1	0	1	1	0	1	0	0	1	1	1	1	1	1	0	0	0	0	1	0	1	0	1
empty																																									1				1
LePn.034E7-a	0	1	1	1	1	1	1	0	1	0	0	1	1	1	1	1	1	1	1	1	1	1	1	1	1	1	1	0	1	1	1	1	0	1	1	1	1	1	1	1	1	1	1	1	1	1	1	1	1
LePn.034E7-b	0	0	1	1	0	0	0	0	1	0	0	1	1	1	1	1	1	0	0	1	1	1	0	1	1	1	1	0	1	0	0	0	0	1	0	1	0	0	1	0	0	1	0	1	1	1	1	1	1
LePn.034E12	1	1	1	0	0	0	0	1	0	1	1	1	1	1	1	0	0	0	0	0	1	1	0	0	1	0	1	1	1	0	1	0	1	0	1	0	1	0	0	0	1	1	1	0	0	0	0	0	0
LePn.034F8	1	0	0	0	1	0	0	0	0	1	1	0	0	0	0	0	0	1	1	0	1	1	0	1	1	0	0	0	0	0	1	0	0	0	1	0	1	0	0	0	0	1	0	0	0	0	0	0	0
LePn.034F11	0	1	0	0	0	0	0	1	0	0	0	1	1	0	0	0	0	0	0	0	0	1	0	0	0	0	0	0	0	0	0	0	1	0	0	0	0	0	0	0	0	0	0	0	0	0	0	0	0
LePn.034F12	1	1	1	1	1	1	1	1	1	1	1	1	1	1	1	1	1	1	1	1	1	1	1	1	1	1	1	1	1	1	1	1	1	1	1	1	1	1	1	1	1	1	1	1	1	1	1	1	1
LePn.034G3	0	0	0	0	0	1	1	1	0	0	0	0	0	0	0	0	0	0	0	0	0	0	0	0	0	0	0	0	0	1	0	1	1	0	0	0	0	1	0	1	0	0	0	1	0	1	0	1	0
LePn.034G11	1	1	1	1	1	1	1	1	0	1	1	1	1	1	1	1	1	1	1	1	1	1	1	0	1	1	1	1	1	1	1	1	1	0	0	1	0	1	1	1	1	1	1	1	1	1	1	1	1
LePn.034H1	0	0	0	0	0	0	0	0	1	0	0	0	0	0	0	0	0	0	0	0	0	0	0	0	0	0	0	0	0	0	0	0	0	1	0	0	0	0	0	0	0	0	0	0	0	0	0	0	0
LePn.034H9-a	0	1	1	1	1	1	1	0	1	0	0	1	1	1	1	1	1	1	1	1	1	1	1	1	1	1	1	0	1	1	1	1	0	1	1	1	1	1	1	1	1	1	1	1	1	1	1	1	1
LePn.034H9-b	0	0	0	1	1	1	1	0	0	0	0	0	0	0	0	1	1	1	1	0	0	0	1	0	0	0	1	0	1	1	0	1	0	0	1	0	1	1	0	1	0	0	0	0	1	0	1	0	0
LePn.035A8	1	1	1	1	1	1	1	1	1	1	1	1	1	1	1	1	1	1	1	1	1	1	1	1	1	1	1	1	1	1	1	1	1	1	1	1	1	1	1	1	1	1	1	1	1	1	1	1	1
LePn.035B11																																						1	1	1	1	1	1	1	1	1	1	1	1
LePn.035B12	1	0	0	1	1	1	1	1	0	1	1	0	0	0	0	1	1	1	1	0	1	1	1	0	1	1	1	0	1	1	1	1	1	0	0	1	0	1	1	1	1	1	1	1	1	1	1	1	1
LePn.035C5	1	1	1	0	0	1	1	1	1	1	1	1	1	1	1	0	0	0	0	1	1	1	1	1	1	1	1	0	1	1	1	1	1	1	1	1	1	1	1	1	1	1	1	1	0	1	0	1	1
LePn.035C6	1	1	1	0	0	1	1	0	1	1	1	1	1	1	1	0	0	0	0	1	1	1	1	1	1	1	0	0	0	1	1	1	0	1	1	1	1	1	1	1	0	1	0	1	0	1	0	1	1
LePn.035C10	0	0	0	0	1	1	1	0	0	0	0	0	0	0	0	0	0	1	1	0	0	0	0	0	0	0	0	0	0	1	0	1	0	0	1	0	1	1	0	1	0	0	0	0	0	0	0	0	0
empty																																												1		1
LePn.035D10	1	0	0	1	1	1	1	0	1	1	1	0	0	0	0	1	1	1	1	0	1	1	0	0	1	1	1	0	1	1	1	1	0	1	1	1	1	1	1	1	0	1	0	0	1	0	1	0	1
LePn.035E6	0	0	0	0	0	0	0	0	0	0	0	0	0	0	0	0	0	0	0	0	0	0	0	0	0	0	1	0	1	0	0	0	0	0	0	0	0	0	0	0	1	0	1	0	0	0	0	0	0
LePn.035F8																																						1	1	1	1	1	1	0	1	0	1	0	1
LePn.035F12	1	1	1	1	1	1	1	1	1	1	1	1	1	1	1	1	1	1	1	1	1	1	1	1	1	1	1	1	1	1	1	1	1	1	1	1	1	1	1	1	1	1	1	1	1	1	1	1	1
LePn.035G2	1	1	1	1	1	0	0	0	1	1	1	1	1	1	1	1	1	1	1	1	1	1	0	1	1	0	1	1	1	0	0	0	0	1	1	0	1	0	0	0	1	1	1	0	1	0	1	0	0
LePn.035G3																																						1	1	1	1	1	1	1	1	1	1	1	1
LePn.035G4																																						1	1	1	1	1	1	1	1	1	1	1	1
[truncated: 164 more columns]
